# Supplementary material for: 9-(2-Chloro­benzyl­idene)anthracen-10(9H)-one
Source: Acta Crystallogr Sect E Struct Rep Online. 2013 Apr 5;69(Pt 5):o627. doi: 10.1107/S160053681300809X (PMC3647828; doi:10.1107/S160053681300809X)
Supplement: Supplementary file 1 [file e-69-0o627-sup1.cif]

##############################################################################
#                                                                            #
# This CIF contains the data in a paper accepted for publication in          #
# Acta Crystallographica Section E. It conforms to the requirements of       #
# Notes for Authors for Acta Crystallographica Section E, and has been       #
# peer reviewed under the auspices of the IUCr Commission on Journals.       #
#                                                                            #
# Full details of the Crystallographic Information File format               #
# are given in the paper "The Crystallographic Information File (CIF):       #
# a New Standard Archive File for Crystallography" by S. R. Hall, F. H.      #
# Allen and I. D. Brown [Acta Cryst. (1991), A47, 655-685].                  #
#                                                                            #
# The current version of the core CIF dictionary is obtainable from          #
# ftp://ftp.iucr.org/pub/cif_core.dic.                                       #
#                                                                            #
# Software is freely available for graphical display of the structure(s)     #
# in this CIF. For information consult the CIF software page                 #
# http://www.iucr.org/resources/cif/software.                                #
#                                                                            #
# This file may be used for bona fide research purposes within the           #
# scientific community so long as proper attribution is given to the journal # 
# article from which it was obtained.                                        #
#                                                                            #
##############################################################################
data_global
_audit_creation_method     'WinGX routine CIF_UPDATE'
_audit_conform_dict_name     cif_core.dic
_audit_conform_dict_version     2.3
_journal_date_recd_electronic     2012-12-30
_journal_date_accepted     2013-03-24
_journal_name_full     'Acta Crystallographica, Section E'
_journal_year     2013
_journal_volume     69
_journal_issue      5
_journal_page_first     o627
_journal_page_last     o627
_journal_paper_category     QO
_journal_paper_doi     10.1107/S160053681300809X
_journal_coeditor_code     KJ2220
_publ_contact_author_name     'Dr J. Suresh'
_publ_contact_author_address
;
Department of Physics
The Madura College,
Madurai 625 011
INDIA
;
_publ_contact_author_email     'ambujasureshj@yahoo.com'
_publ_contact_author_fax     '+94-41-2292384'
_publ_contact_author_phone     '+94-41-2292200'
_publ_section_title
;
9-(2-Chlorobenzylidene)anthracen-10(9<i>H</i>)-one
;
loop_
    _publ_author_name
    _publ_author_footnote
    _publ_author_address
    'Almansour, Abdulrahman I.' .
;
Department of Chemistry
College of Sciences
King Saud University
PO Box 2455
Riyadh 11451, Saudi Arabia
;
    'Arumugam, Natarajan' .
;
Department of Chemistry
College of Sciences
King Saud University
PO Box 2455
Riyadh 11451, Saudi Arabia
;
    'Kumar, Raju Suresh' .
;
Department of Chemistry
College of Sciences
King Saud University
PO Box 2455
Riyadh 11451, Saudi Arabia
;
    'Vijayalakshmi, P.' .
;
Department of Physics
The Madura College,
Madurai 625 011
India
;
    'Suresh, J.' .
;
Department of Physics
The Madura College,
Madurai 625 011
India
;
_publ_section_synopsis     .
data_I
_audit_creation_method     SHELXL-97
_chemical_name_systematic
;
9-(2-Chlorobenzylidene)anthracen-10(9<i>H</i>)-one
;
_chemical_name_common     ?
_chemical_formula_moiety     'C21 H13 Cl O'
_chemical_formula_sum     'C21 H13 Cl O'
_chemical_formula_iupac     'C21 H13 Cl O'
_chemical_formula_weight     316.76
_chemical_melting_point     ?
_symmetry_cell_setting     triclinic
_symmetry_space_group_name_H-M     'P -1'
_symmetry_space_group_name_Hall     '-P 1'
loop_
    _symmetry_equiv_pos_as_xyz
    'x, y, z'
    '-x, -y, -z'
_cell_length_a     7.9106(10)
_cell_length_b     8.3598(10)
_cell_length_c     12.6906(15)
_cell_angle_alpha     82.813(7)
_cell_angle_beta     83.979(7)
_cell_angle_gamma     67.741(6)
_cell_volume     769.09(16)
_cell_formula_units_Z     2
_cell_measurement_reflns_used     2000
_cell_measurement_theta_min     1.6
_cell_measurement_theta_max     26.5
_cell_measurement_temperature     293(2)
_exptl_crystal_description     block
_exptl_crystal_colour     colourless
_exptl_crystal_size_max     0.21
_exptl_crystal_size_mid     0.19
_exptl_crystal_size_min     0.17
_exptl_crystal_density_diffrn     1.368
_exptl_crystal_density_meas     ?
_exptl_crystal_density_method     'not measured'
_exptl_crystal_F_000     328
_exptl_absorpt_coefficient_mu     0.250
_exptl_absorpt_correction_type     multi-scan
_exptl_absorpt_process_details     '(SADABS; Sheldrick, 1996)'
_exptl_absorpt_correction_T_min     0.967
_exptl_absorpt_correction_T_max     0.974
_exptl_special_details     ?
_diffrn_ambient_temperature     293(2)
_diffrn_radiation_type     MoK\a
_diffrn_radiation_wavelength     0.71073
_diffrn_radiation_source     'fine-focus sealed tube'
_diffrn_radiation_monochromator     graphite
_diffrn_measurement_device_type     'Bruker Kappa APEXII'
_diffrn_measurement_method     '\w and \f'
_diffrn_detector_area_resol_mean     0
_diffrn_reflns_number     11698
_diffrn_reflns_av_R_equivalents     0.0344
_diffrn_reflns_av_sigmaI/netI     0.0270
_diffrn_reflns_theta_min     1.62
_diffrn_reflns_theta_max     26.51
_diffrn_reflns_theta_full     26.51
_diffrn_measured_fraction_theta_max     0.997
_diffrn_measured_fraction_theta_full     0.997
_diffrn_reflns_limit_h_min     -9
_diffrn_reflns_limit_h_max     9
_diffrn_reflns_limit_k_min     -10
_diffrn_reflns_limit_k_max     10
_diffrn_reflns_limit_l_min     -15
_diffrn_reflns_limit_l_max     15
_diffrn_standards_number     0
_diffrn_standards_interval_count     0
_diffrn_standards_interval_time     0
_diffrn_standards_decay_%     0
_refine_special_details
;
Refinement of <i>F</i>^2^ against ALL reflections. The weighted <i>R</i>-factor
<i>wR</i> and goodness of fit <i>S</i> are based on <i>F</i>^2^, conventional
<i>R</i>-factors <i>R</i> are based on <i>F</i>, with <i>F</i> set to zero for
negative <i>F</i>^2^. The threshold expression of <i>F</i>^2^ >
\s(<i>F</i>^2^) is used only for calculating <i>R</i>-factors(gt) <i>etc</i>.
and is not relevant to the choice of reflections for refinement.
<i>R</i>-factors based on <i>F</i>^2^ are statistically about twice as large
as those based on <i>F</i>, and <i>R</i>- factors based on ALL data will be
even larger.
;
_reflns_number_total     3182
_reflns_number_gt     2715
_reflns_threshold_expression     I>2sigma(I)
_refine_ls_structure_factor_coef     Fsqd
_refine_ls_matrix_type     full
_refine_ls_R_factor_all     0.0517
_refine_ls_R_factor_gt     0.0450
_refine_ls_wR_factor_gt     0.1226
_refine_ls_wR_factor_ref     0.1295
_refine_ls_goodness_of_fit_ref     1.058
_refine_ls_restrained_S_all     1.058
_refine_ls_number_reflns     3182
_refine_ls_number_parameters     208
_refine_ls_number_restraints     0
_refine_ls_hydrogen_treatment     constr
_refine_ls_weighting_scheme     calc
_refine_ls_weighting_details
         'calc w=1/[\s^2^(Fo^2^)+(0.0637P)^2^+0.2067P] where P=(Fo^2^+2Fc^2^)/3'
_atom_sites_solution_hydrogens     geom
_atom_sites_solution_primary     direct
_atom_sites_solution_secondary     difmap
_refine_ls_shift/su_max     0.000
_refine_ls_shift/su_mean     0.000
_refine_diff_density_max     0.335
_refine_diff_density_min     -0.503
_refine_ls_extinction_method     none
_refine_ls_extinction_coef     ?
loop_
    _atom_type_symbol
    _atom_type_description
    _atom_type_scat_dispersion_real
    _atom_type_scat_dispersion_imag
    _atom_type_scat_source
    'C' 'C' 0.0033 0.0016
                         'International Tables Vol C Tables 4.2.6.8 and 6.1.1.4'
    'H' 'H' 0.0000 0.0000
                         'International Tables Vol C Tables 4.2.6.8 and 6.1.1.4'
    'O' 'O' 0.0106 0.0060
                         'International Tables Vol C Tables 4.2.6.8 and 6.1.1.4'
    'Cl' 'Cl' 0.1484 0.1585
                         'International Tables Vol C Tables 4.2.6.8 and 6.1.1.4'
_computing_data_collection     'APEX2 (Bruker, 2004)'
_computing_cell_refinement     'SAINT (Bruker, 2004)'
_computing_data_reduction     'SAINT (Bruker, 2004)'
_computing_structure_solution     'SHELXS97 (Sheldrick, 2008)'
_computing_structure_refinement     'SHELXL97 (Sheldrick, 2008)'
_computing_molecular_graphics     'PLATON (Spek, 2009)'
_computing_publication_material     'SHELXL97 (Sheldrick, 2008)'
loop_
    _atom_site_type_symbol
    _atom_site_label
    _atom_site_fract_x
    _atom_site_fract_y
    _atom_site_fract_z
    _atom_site_U_iso_or_equiv
    _atom_site_adp_type
    _atom_site_calc_flag
    _atom_site_refinement_flags
    _atom_site_occupancy
    _atom_site_symmetry_multiplicity
    _atom_site_disorder_assembly
    _atom_site_disorder_group
    C C1 0.3985(2) 0.33688(19) 0.34305(11) 0.0387(3) Uani d . 1 1 . .
    C C2 0.3506(2) 0.3882(2) 0.45334(11) 0.0399(3) Uani d . 1 1 . .
    C C3 0.4487(2) 0.2788(2) 0.53727(12) 0.0442(4) Uani d . 1 1 . .
    C C4 0.6127(2) 0.1233(2) 0.51677(13) 0.0477(4) Uani d . 1 1 . .
    C C5 0.6848(2) 0.1024(2) 0.40495(13) 0.0442(4) Uani d . 1 1 . .
    C C6 0.5841(2) 0.20832(19) 0.32087(11) 0.0400(3) Uani d . 1 1 . .
    C C7 0.6699(2) 0.1932(2) 0.21833(13) 0.0489(4) Uani d . 1 1 . .
    H H7 0.6075 0.2639 0.1612 0.059 Uiso calc R 1 1 . .
    C C8 0.8450(3) 0.0755(3) 0.20049(16) 0.0617(5) Uani d . 1 1 . .
    H H8 0.8991 0.0676 0.1317 0.074 Uiso calc R 1 1 . .
    C C9 0.9414(3) -0.0313(3) 0.28405(18) 0.0678(5) Uani d . 1 1 . .
    H H9 1.0591 -0.1116 0.2715 0.081 Uiso calc R 1 1 . .
    C C10 0.8613(3) -0.0173(2) 0.38533(16) 0.0591(5) Uani d . 1 1 . .
    H H10 0.9256 -0.0885 0.4417 0.071 Uiso calc R 1 1 . .
    C C11 0.2045(2) 0.5395(2) 0.47810(13) 0.0486(4) Uani d . 1 1 . .
    H H11 0.1406 0.6159 0.4233 0.058 Uiso calc R 1 1 . .
    C C12 0.1527(3) 0.5783(3) 0.58185(14) 0.0563(4) Uani d . 1 1 . .
    H H12 0.0548 0.6797 0.5965 0.068 Uiso calc R 1 1 . .
    C C13 0.2466(3) 0.4659(3) 0.66409(14) 0.0624(5) Uani d . 1 1 . .
    H H13 0.2100 0.4903 0.7343 0.075 Uiso calc R 1 1 . .
    C C14 0.3930(3) 0.3193(3) 0.64233(13) 0.0578(5) Uani d . 1 1 . .
    H H14 0.4567 0.2452 0.6980 0.069 Uiso calc R 1 1 . .
    C C15 0.2700(2) 0.4023(2) 0.27142(12) 0.0440(3) Uani d . 1 1 . .
    H H15 0.1656 0.4945 0.2917 0.053 Uiso calc R 1 1 . .
    C C16 0.2721(2) 0.3476(2) 0.16491(11) 0.0431(3) Uani d . 1 1 . .
    C C17 0.2847(3) 0.1809(2) 0.15224(15) 0.0578(4) Uani d . 1 1 . .
    H H17 0.2986 0.1002 0.2114 0.069 Uiso calc R 1 1 . .
    C C18 0.2771(3) 0.1331(3) 0.05306(17) 0.0674(5) Uani d . 1 1 . .
    H H18 0.2867 0.0206 0.0459 0.081 Uiso calc R 1 1 . .
    C C19 0.2553(3) 0.2514(3) -0.03530(15) 0.0715(6) Uani d . 1 1 . .
    H H19 0.2496 0.2190 -0.1019 0.086 Uiso calc R 1 1 . .
    C C20 0.2419(3) 0.4165(3) -0.02466(14) 0.0701(6) Uani d . 1 1 . .
    H H20 0.2275 0.4967 -0.0841 0.084 Uiso calc R 1 1 . .
    C C21 0.2498(2) 0.4635(2) 0.07414(13) 0.0515(4) Uani d . 1 1 . .
    O O1 0.6920(2) 0.02023(19) 0.58940(10) 0.0694(4) Uani d . 1 1 . .
    Cl Cl1 0.23753(11) 0.67325(7) 0.08509(4) 0.0865(2) Uani d . 1 1 . .
loop_
    _atom_site_aniso_label
    _atom_site_aniso_U_11
    _atom_site_aniso_U_22
    _atom_site_aniso_U_33
    _atom_site_aniso_U_12
    _atom_site_aniso_U_13
    _atom_site_aniso_U_23
    C1 0.0462(8) 0.0407(7) 0.0310(7) -0.0192(6) -0.0033(5) 0.0010(5)
    C2 0.0480(8) 0.0445(8) 0.0323(7) -0.0236(6) -0.0025(6) -0.0012(6)
    C3 0.0555(9) 0.0536(9) 0.0324(7) -0.0306(7) -0.0065(6) 0.0004(6)
    C4 0.0573(9) 0.0510(9) 0.0410(8) -0.0276(7) -0.0145(7) 0.0071(7)
    C5 0.0498(8) 0.0412(8) 0.0442(8) -0.0190(7) -0.0101(6) -0.0006(6)
    C6 0.0455(8) 0.0407(7) 0.0373(7) -0.0194(6) -0.0062(6) -0.0023(6)
    C7 0.0496(9) 0.0557(9) 0.0398(8) -0.0176(7) -0.0030(7) -0.0050(7)
    C8 0.0530(10) 0.0730(12) 0.0532(10) -0.0154(9) 0.0034(8) -0.0159(9)
    C9 0.0526(10) 0.0647(12) 0.0711(13) -0.0014(9) -0.0041(9) -0.0170(10)
    C10 0.0585(10) 0.0490(9) 0.0618(11) -0.0077(8) -0.0181(8) -0.0030(8)
    C11 0.0580(9) 0.0502(9) 0.0390(8) -0.0215(7) -0.0008(7) -0.0058(7)
    C12 0.0675(11) 0.0596(10) 0.0480(9) -0.0302(9) 0.0096(8) -0.0173(8)
    C13 0.0845(13) 0.0812(13) 0.0338(8) -0.0438(11) 0.0054(8) -0.0156(8)
    C14 0.0752(12) 0.0744(12) 0.0324(8) -0.0379(10) -0.0078(7) 0.0007(8)
    C15 0.0452(8) 0.0489(8) 0.0331(7) -0.0127(7) -0.0021(6) -0.0018(6)
    C16 0.0406(7) 0.0534(9) 0.0336(7) -0.0155(7) -0.0049(6) -0.0015(6)
    C17 0.0709(11) 0.0588(10) 0.0472(9) -0.0288(9) -0.0075(8) 0.0008(8)
    C18 0.0833(13) 0.0667(12) 0.0627(12) -0.0366(11) -0.0037(10) -0.0165(10)
    C19 0.0924(15) 0.0898(15) 0.0429(10) -0.0415(12) -0.0053(9) -0.0186(10)
    C20 0.1010(16) 0.0799(14) 0.0327(8) -0.0377(12) -0.0100(9) 0.0008(8)
    C21 0.0621(10) 0.0547(9) 0.0353(8) -0.0193(8) -0.0060(7) -0.0008(7)
    O1 0.0783(9) 0.0725(9) 0.0492(7) -0.0220(7) -0.0208(6) 0.0190(6)
    Cl1 0.1501(6) 0.0594(3) 0.0527(3) -0.0429(3) -0.0109(3) 0.0024(2)
_geom_special_details
;
All e.s.d.'s (except the e.s.d. in the dihedral angle between two l.s. planes)
are estimated using the full covariance matrix. The cell e.s.d.'s are taken
into account individually in the estimation of e.s.d.'s in distances, angles
and torsion angles; correlations between e.s.d.'s in cell parameters are only
used when they are defined by crystal symmetry. An approximate (isotropic)
treatment of cell e.s.d.'s is used for estimating e.s.d.'s involving l.s.
planes.
;
loop_
    _geom_bond_atom_site_label_1
    _geom_bond_atom_site_label_2
    _geom_bond_site_symmetry_2
    _geom_bond_distance
    _geom_bond_publ_flag
    C1 C15 . 1.344(2) ?
    C1 C6 . 1.477(2) ?
    C1 C2 . 1.484(2) ?
    C2 C11 . 1.396(2) ?
    C2 C3 . 1.402(2) ?
    C3 C14 . 1.401(2) ?
    C3 C4 . 1.475(2) ?
    C4 O1 . 1.2243(19) ?
    C4 C5 . 1.479(2) ?
    C5 C10 . 1.394(2) ?
    C5 C6 . 1.402(2) ?
    C6 C7 . 1.400(2) ?
    C7 C8 . 1.377(2) ?
    C7 H7 . 0.9300 ?
    C8 C9 . 1.386(3) ?
    C8 H8 . 0.9300 ?
    C9 C10 . 1.370(3) ?
    C9 H9 . 0.9300 ?
    C10 H10 . 0.9300 ?
    C11 C12 . 1.378(2) ?
    C11 H11 . 0.9300 ?
    C12 C13 . 1.383(3) ?
    C12 H12 . 0.9300 ?
    C13 C14 . 1.365(3) ?
    C13 H13 . 0.9300 ?
    C14 H14 . 0.9300 ?
    C15 C16 . 1.477(2) ?
    C15 H15 . 0.9300 ?
    C16 C17 . 1.387(2) ?
    C16 C21 . 1.390(2) ?
    C17 C18 . 1.381(3) ?
    C17 H17 . 0.9300 ?
    C18 C19 . 1.378(3) ?
    C18 H18 . 0.9300 ?
    C19 C20 . 1.366(3) ?
    C19 H19 . 0.9300 ?
    C20 C21 . 1.374(2) ?
    C20 H20 . 0.9300 ?
    C21 Cl1 . 1.7412(19) ?
loop_
    _geom_angle_atom_site_label_1
    _geom_angle_atom_site_label_2
    _geom_angle_atom_site_label_3
    _geom_angle_site_symmetry_1
    _geom_angle_site_symmetry_3
    _geom_angle
    _geom_angle_publ_flag
    C15 C1 C6 . . 124.09(13) ?
    C15 C1 C2 . . 118.82(14) ?
    C6 C1 C2 . . 117.00(12) ?
    C11 C2 C3 . . 117.96(14) ?
    C11 C2 C1 . . 122.31(13) ?
    C3 C2 C1 . . 119.67(14) ?
    C14 C3 C2 . . 119.68(16) ?
    C14 C3 C4 . . 119.23(15) ?
    C2 C3 C4 . . 121.07(14) ?
    O1 C4 C3 . . 121.67(16) ?
    O1 C4 C5 . . 121.00(16) ?
    C3 C4 C5 . . 117.22(13) ?
    C10 C5 C6 . . 120.50(16) ?
    C10 C5 C4 . . 118.28(14) ?
    C6 C5 C4 . . 121.07(14) ?
    C7 C6 C5 . . 117.52(14) ?
    C7 C6 C1 . . 122.48(13) ?
    C5 C6 C1 . . 119.91(13) ?
    C8 C7 C6 . . 121.19(16) ?
    C8 C7 H7 . . 119.4 ?
    C6 C7 H7 . . 119.4 ?
    C7 C8 C9 . . 120.66(17) ?
    C7 C8 H8 . . 119.7 ?
    C9 C8 H8 . . 119.7 ?
    C10 C9 C8 . . 119.24(17) ?
    C10 C9 H9 . . 120.4 ?
    C8 C9 H9 . . 120.4 ?
    C9 C10 C5 . . 120.85(17) ?
    C9 C10 H10 . . 119.6 ?
    C5 C10 H10 . . 119.6 ?
    C12 C11 C2 . . 121.55(16) ?
    C12 C11 H11 . . 119.2 ?
    C2 C11 H11 . . 119.2 ?
    C11 C12 C13 . . 119.81(17) ?
    C11 C12 H12 . . 120.1 ?
    C13 C12 H12 . . 120.1 ?
    C14 C13 C12 . . 120.02(16) ?
    C14 C13 H13 . . 120.0 ?
    C12 C13 H13 . . 120.0 ?
    C13 C14 C3 . . 120.89(16) ?
    C13 C14 H14 . . 119.6 ?
    C3 C14 H14 . . 119.6 ?
    C1 C15 C16 . . 128.78(14) ?
    C1 C15 H15 . . 115.6 ?
    C16 C15 H15 . . 115.6 ?
    C17 C16 C21 . . 117.18(15) ?
    C17 C16 C15 . . 121.17(14) ?
    C21 C16 C15 . . 121.52(15) ?
    C18 C17 C16 . . 120.94(17) ?
    C18 C17 H17 . . 119.5 ?
    C16 C17 H17 . . 119.5 ?
    C19 C18 C17 . . 120.31(19) ?
    C19 C18 H18 . . 119.8 ?
    C17 C18 H18 . . 119.8 ?
    C20 C19 C18 . . 119.76(17) ?
    C20 C19 H19 . . 120.1 ?
    C18 C19 H19 . . 120.1 ?
    C19 C20 C21 . . 119.77(18) ?
    C19 C20 H20 . . 120.1 ?
    C21 C20 H20 . . 120.1 ?
    C20 C21 C16 . . 122.03(17) ?
    C20 C21 Cl1 . . 118.85(14) ?
    C16 C21 Cl1 . . 119.10(13) ?
loop_
    _geom_torsion_atom_site_label_1
    _geom_torsion_atom_site_label_2
    _geom_torsion_atom_site_label_3
    _geom_torsion_atom_site_label_4
    _geom_torsion_site_symmetry_1
    _geom_torsion_site_symmetry_2
    _geom_torsion_site_symmetry_3
    _geom_torsion_site_symmetry_4
    _geom_torsion
    _geom_torsion_publ_flag
    C15 C1 C2 C11 . . . . -21.6(2) ?
    C6 C1 C2 C11 . . . . 161.60(14) ?
    C15 C1 C2 C3 . . . . 155.48(15) ?
    C6 C1 C2 C3 . . . . -21.3(2) ?
    C11 C2 C3 C14 . . . . 3.0(2) ?
    C1 C2 C3 C14 . . . . -174.19(14) ?
    C11 C2 C3 C4 . . . . -175.59(14) ?
    C1 C2 C3 C4 . . . . 7.2(2) ?
    C14 C3 C4 O1 . . . . 6.6(2) ?
    C2 C3 C4 O1 . . . . -174.78(15) ?
    C14 C3 C4 C5 . . . . -169.63(14) ?
    C2 C3 C4 C5 . . . . 9.0(2) ?
    O1 C4 C5 C10 . . . . -11.7(2) ?
    C3 C4 C5 C10 . . . . 164.58(15) ?
    O1 C4 C5 C6 . . . . 172.76(15) ?
    C3 C4 C5 C6 . . . . -11.0(2) ?
    C10 C5 C6 C7 . . . . -2.2(2) ?
    C4 C5 C6 C7 . . . . 173.23(14) ?
    C10 C5 C6 C1 . . . . -178.83(15) ?
    C4 C5 C6 C1 . . . . -3.4(2) ?
    C15 C1 C6 C7 . . . . 26.3(2) ?
    C2 C1 C6 C7 . . . . -157.05(14) ?
    C15 C1 C6 C5 . . . . -157.24(15) ?
    C2 C1 C6 C5 . . . . 19.4(2) ?
    C5 C6 C7 C8 . . . . 1.6(2) ?
    C1 C6 C7 C8 . . . . 178.12(16) ?
    C6 C7 C8 C9 . . . . -0.1(3) ?
    C7 C8 C9 C10 . . . . -0.8(3) ?
    C8 C9 C10 C5 . . . . 0.1(3) ?
    C6 C5 C10 C9 . . . . 1.4(3) ?
    C4 C5 C10 C9 . . . . -174.18(17) ?
    C3 C2 C11 C12 . . . . -2.4(2) ?
    C1 C2 C11 C12 . . . . 174.72(15) ?
    C2 C11 C12 C13 . . . . 0.1(3) ?
    C11 C12 C13 C14 . . . . 1.6(3) ?
    C12 C13 C14 C3 . . . . -1.0(3) ?
    C2 C3 C14 C13 . . . . -1.4(3) ?
    C4 C3 C14 C13 . . . . 177.23(16) ?
    C6 C1 C15 C16 . . . . 9.2(3) ?
    C2 C1 C15 C16 . . . . -167.39(15) ?
    C1 C15 C16 C17 . . . . 60.7(2) ?
    C1 C15 C16 C21 . . . . -123.51(19) ?
    C21 C16 C17 C18 . . . . 0.6(3) ?
    C15 C16 C17 C18 . . . . 176.60(17) ?
    C16 C17 C18 C19 . . . . -0.5(3) ?
    C17 C18 C19 C20 . . . . 0.3(3) ?
    C18 C19 C20 C21 . . . . -0.2(3) ?
    C19 C20 C21 C16 . . . . 0.3(3) ?
    C19 C20 C21 Cl1 . . . . 178.61(17) ?
    C17 C16 C21 C20 . . . . -0.5(3) ?
    C15 C16 C21 C20 . . . . -176.50(17) ?
    C17 C16 C21 Cl1 . . . . -178.81(13) ?
    C15 C16 C21 Cl1 . . . . 5.2(2) ?
loop_
    _geom_hbond_atom_site_label_D
    _geom_hbond_atom_site_label_H
    _geom_hbond_atom_site_label_A
    _geom_hbond_site_symmetry_A
    _geom_hbond_distance_DH
    _geom_hbond_distance_HA
    _geom_hbond_distance_DA
    _geom_hbond_angle_DHA
    C17 H17 O1 2_656 0.93 2.60 3.482(2) 159
