# Supplementary material for: 9-(2-Chloro­benzyl­idene)anthracen-10(9H)-one
Source: Acta Crystallogr Sect E Struct Rep Online. 2013 Apr 5;69(Pt 5):o627. doi: 10.1107/S160053681300809X (PMC3647828; doi:10.1107/S160053681300809X)
Supplement: Supplementary file 2 [file e-69-0o627-Isup2.hkl]

#
# h,k,l, Fc-squared, Fo-squared, sigma(Fo-squared) and status flag
#
data_I
_shelx_title ' NAAD in P-1'
_shelx_refln_list_code          4
_shelx_F_calc_maximum      133.07
_exptl_crystal_F_000       328.00
_reflns_d_resolution_high  0.7960
 
loop_
 _symmetry_equiv_pos_as_xyz
 'x, y, z'
 '-x, -y, -z'
 
_cell_length_a     7.9106
_cell_length_b     8.3598
_cell_length_c    12.6906
_cell_angle_alpha  82.813
_cell_angle_beta   83.979
_cell_angle_gamma  67.741
 
_shelx_F_squared_multiplier     1.000
 
loop_
 _refln_index_h
 _refln_index_k
 _refln_index_l
 _refln_F_squared_calc
 _refln_F_squared_meas
 _refln_F_squared_sigma
 _refln_observed_status
   1   0   0     1095.27     1173.13     34.17 o
   2   0   0    10266.75     7579.12    544.44 o
   3   0   0      281.95      301.36      5.91 o
   4   0   0      100.37       68.31      1.28 o
   5   0   0        1.64        1.11      0.11 o
   6   0   0       65.51       64.42      1.83 o
   7   0   0       33.96       28.45      0.97 o
   8   0   0        0.63        1.11      0.26 o
   9   0   0        6.97        5.67      0.56 o
  -8   1   0        3.74        3.69      0.39 o
  -7   1   0        1.66        1.57      0.30 o
  -6   1   0       10.81        9.27      0.39 o
  -5   1   0        0.66        1.26      0.12 o
  -4   1   0      124.48      132.90      3.13 o
  -3   1   0       93.59       85.99      1.76 o
  -2   1   0      177.89      182.34      5.86 o
  -1   1   0      239.71      251.87      6.63 o
   0   1   0      400.48      405.36     10.26 o
   1   1   0       12.06       15.22      0.25 o
   2   1   0     3401.48     3192.39     62.53 o
   3   1   0      715.90      696.05     15.22 o
   4   1   0      658.70      663.51     12.98 o
   5   1   0      662.47      695.35     17.58 o
   6   1   0      171.91      170.55      3.12 o
   7   1   0       54.99       51.99      1.88 o
   8   1   0       39.66       39.39      1.28 o
   9   1   0        5.33        5.18      0.42 o
  -8   2   0        1.40        1.34      0.37 o
  -7   2   0        0.67        1.30      0.45 o
  -6   2   0       14.40       11.84      0.54 o
  -5   2   0        1.05        1.67      0.17 o
  -4   2   0       11.29       16.95      0.42 o
  -3   2   0      260.34      306.30      5.59 o
  -2   2   0      475.78      503.68     11.22 o
  -1   2   0      234.33      223.44      5.01 o
   0   2   0      112.67      125.69      2.27 o
   1   2   0     5076.73     4581.92    148.09 o
   2   2   0     5178.79     5031.26     89.71 o
   3   2   0       80.89       91.06      1.84 o
   4   2   0        7.08        7.65      0.26 o
   5   2   0      133.63      131.24      4.32 o
   6   2   0       64.62       67.79      1.70 o
   7   2   0       28.85       28.14      1.02 o
   8   2   0        6.39        6.42      0.45 o
   9   2   0        0.04       -0.02      0.19 o
  -7   3   0        3.12        2.82      0.56 o
  -6   3   0        0.01       -0.03      0.29 o
  -5   3   0       20.40       22.55      0.85 o
  -4   3   0       16.53       14.85      0.50 o
  -3   3   0       36.02       39.59      0.91 o
  -2   3   0       24.39       21.95      0.53 o
  -1   3   0       34.47       29.97      0.95 o
   0   3   0      576.98      582.60     11.43 o
   1   3   0        2.03        1.11      0.09 o
   2   3   0      110.47      120.70      2.21 o
   3   3   0      152.69      147.56      2.69 o
   4   3   0      213.22      223.73      4.96 o
   5   3   0       92.35       92.61      2.27 o
   6   3   0       32.01       34.50      0.94 o
   7   3   0       45.54       47.70      1.99 o
   8   3   0        4.02        4.31      0.67 o
   9   3   0       10.06        9.17      0.78 o
  -7   4   0        0.01        0.00      0.45 o
  -6   4   0        2.37        2.04      0.39 o
  -5   4   0        2.04        2.81      0.64 o
  -4   4   0        8.44        7.16      0.52 o
  -3   4   0      124.77      117.18      3.18 o
  -2   4   0        9.57       10.99      0.44 o
  -1   4   0       71.49       67.00      1.87 o
   0   4   0       38.17       55.13      1.55 o
   1   4   0      731.57      750.65     14.72 o
   2   4   0      303.56      344.83      6.81 o
   3   4   0     2854.78     2815.44     98.10 o
   4   4   0      250.87      257.01      9.26 o
   5   4   0       93.58       90.12      2.11 o
   6   4   0       19.54       24.03      0.70 o
   7   4   0        5.60        6.52      0.38 o
   8   4   0       20.11       18.45      1.12 o
   9   4   0       34.35       35.67      1.90 o
  -6   5   0        1.19        1.26      0.50 o
  -5   5   0        0.05        0.13      0.24 o
  -4   5   0        1.59        2.55      0.33 o
  -3   5   0        1.66        2.23      0.25 o
  -2   5   0       18.59       19.60      0.64 o
  -1   5   0       12.94       13.09      0.56 o
   0   5   0        1.05        0.39      0.15 o
   1   5   0        3.22        2.71      0.17 o
   2   5   0       29.56       41.29      0.94 o
   3   5   0      231.47      233.48      4.67 o
   4   5   0       19.59       19.11      0.57 o
   5   5   0      394.58      391.73      8.66 o
   6   5   0        9.96       13.30      0.92 o
   7   5   0       15.97       15.80      0.64 o
   8   5   0       14.25       11.32      1.29 o
   9   5   0        5.21        5.26      0.67 o
  -5   6   0        0.20       -0.03      0.31 o
  -4   6   0        5.52        6.64      0.49 o
  -3   6   0        2.32        1.26      0.25 o
  -2   6   0        0.33        0.07      0.26 o
  -1   6   0        1.67        1.35      0.23 o
   0   6   0       96.14       91.23      2.54 o
   1   6   0       22.79       22.74      0.76 o
   2   6   0      176.98      164.64      3.76 o
   3   6   0       23.81       24.95      0.72 o
   4   6   0        3.02        2.13      0.21 o
   5   6   0       65.50       58.14      1.72 o
   6   6   0      127.63      133.30      3.75 o
   7   6   0        0.65       -0.19      0.19 o
   8   6   0        2.97        3.13      0.43 o
   9   6   0        4.36        3.35      0.56 o
  -4   7   0        0.75        2.55      0.65 o
  -3   7   0        6.03        6.25      0.49 o
  -2   7   0        0.34        0.03      0.20 o
  -1   7   0        2.35        2.72      0.30 o
   0   7   0        0.05        0.25      0.23 o
   1   7   0       45.92       40.48      1.31 o
   2   7   0        1.26        1.15      0.28 o
   3   7   0      173.93      165.73      4.43 o
   4   7   0        0.01       -0.21      0.21 o
   5   7   0        1.83        2.48      0.32 o
   6   7   0        3.90        2.96      0.54 o
   7   7   0       12.21        8.45      0.54 o
   8   7   0       21.05       16.79      2.01 o
   9   7   0        0.85        1.57      0.56 o
  -3   8   0        2.04        3.76      0.49 o
  -2   8   0        2.35        2.75      0.34 o
  -1   8   0       15.29       14.81      0.64 o
   0   8   0        9.89       11.08      0.56 o
   1   8   0       50.73       55.68      4.64 o
   2   8   0       11.92       13.98      0.87 o
   3   8   0       25.08       27.56      1.26 o
   4   8   0        2.92        3.47      0.39 o
   5   8   0       31.38       32.76      1.18 o
   6   8   0        7.23        9.33      0.56 o
   7   8   0       13.26       12.43      0.70 o
   8   8   0        8.47        6.39      1.40 o
  -1   9   0        4.39        6.21      0.84 o
   0   9   0       30.50       30.36      3.24 o
   1   9   0       22.17       22.79      1.22 o
   2   9   0       38.28       42.00      1.82 o
   3   9   0        0.87        0.39      0.40 o
   4   9   0        1.15        1.51      0.47 o
   5   9   0        8.84        6.08      0.75 o
   6   9   0        3.54        4.32      0.44 o
   7   9   0        0.47        0.93      0.34 o
   1  10   0        2.13        1.90      0.54 o
   2  10   0        1.68        0.78      0.47 o
   3  10   0        0.12       -0.08      0.43 o
   4  10   0       11.19       12.84      0.94 o
   5  10   0        0.69        1.41      0.51 o
   6  10   0        3.24        2.73      0.59 o
  -5 -10   1       20.60       21.23      1.22 o
  -4 -10   1        0.79        0.94      0.51 o
  -3 -10   1       40.77       44.93      2.01 o
  -2 -10   1       45.97       52.67      2.21 o
  -7  -9   1        3.19        1.67      0.41 o
  -6  -9   1        4.77        7.29      0.57 o
  -5  -9   1        0.01        0.03      0.30 o
  -4  -9   1       18.89       18.67      2.46 o
  -3  -9   1        0.01        0.34      0.61 o
  -2  -9   1        0.06       -0.17      0.40 o
  -1  -9   1        2.50        1.91      0.56 o
   0  -9   1        5.50        5.16      0.95 o
   1  -9   1        1.38        2.02      0.43 o
  -8  -8   1        0.11        0.22      0.37 o
  -7  -8   1       10.16       10.02      0.60 o
  -6  -8   1        1.93        1.12      0.32 o
  -5  -8   1       10.95       10.65      0.60 o
  -4  -8   1       12.08       11.76      0.65 o
  -3  -8   1       10.53        9.46      1.06 o
  -2  -8   1        7.08        9.45      1.29 o
  -1  -8   1        3.34        4.78      0.55 o
   0  -8   1       54.04       56.39      4.00 o
   1  -8   1        1.48        1.83      0.32 o
   2  -8   1        3.37        4.99      0.42 o
  -9  -7   1        1.86        1.23      0.56 o
  -8  -7   1        3.27        3.28      0.51 o
  -7  -7   1        8.75       10.20      0.57 o
  -6  -7   1        0.14        0.07      0.26 o
  -5  -7   1        3.54        4.39      0.41 o
  -4  -7   1        6.38        4.92      0.41 o
  -3  -7   1        4.41        4.50      0.29 o
  -2  -7   1       14.01       14.46      0.62 o
  -1  -7   1        8.06        7.02      0.45 o
   0  -7   1       84.14       87.25      2.52 o
   1  -7   1       39.00       40.27      1.33 o
   2  -7   1       12.93       11.32      0.54 o
   3  -7   1        0.66        0.66      0.25 o
   4  -7   1        0.01        0.32      0.34 o
  -9  -6   1        0.75        0.11      0.45 o
  -8  -6   1        0.91        1.27      0.35 o
  -7  -6   1        0.54        0.29      0.34 o
  -6  -6   1        0.18       -0.08      0.21 o
  -5  -6   1        9.23       11.27      0.67 o
  -4  -6   1       43.63       48.34      2.48 o
  -3  -6   1       30.23       30.24      0.84 o
  -2  -6   1      122.72      114.04      2.39 o
  -1  -6   1       59.80       63.87      1.43 o
   0  -6   1      146.29      139.93      4.59 o
   1  -6   1      240.08      248.95      7.29 o
   2  -6   1       31.29       31.37      1.05 o
   3  -6   1       13.52       11.44      0.53 o
   4  -6   1        4.77        3.85      0.43 o
   5  -6   1        2.08        4.24      0.46 o
  -9  -5   1        4.63        5.26      0.67 o
  -8  -5   1        0.27        0.00      0.34 o
  -7  -5   1        0.68        1.45      0.39 o
  -6  -5   1       74.46       66.39      1.62 o
  -5  -5   1       20.58       20.46      0.63 o
  -4  -5   1       31.81       34.16      0.89 o
  -3  -5   1        5.99        3.23      0.23 o
  -2  -5   1       28.60       19.42      1.01 o
  -1  -5   1      331.06      320.32      6.37 o
   0  -5   1      132.48      119.28      2.65 o
   1  -5   1       40.75       38.95      1.20 o
   2  -5   1       51.53       53.52      1.59 o
   3  -5   1        7.67        8.06      0.74 o
   4  -5   1       14.54       19.80      0.94 o
   5  -5   1        5.26        4.51      0.60 o
   6  -5   1       11.77       15.64      1.79 o
  -9  -4   1        3.71        2.35      0.45 o
  -8  -4   1       10.38        8.61      0.67 o
  -7  -4   1       11.15       15.14      0.62 o
  -6  -4   1       38.09       39.90      1.03 o
  -5  -4   1       25.68       36.33      0.94 o
  -4  -4   1      862.36      923.81     27.76 o
  -3  -4   1        3.82        1.01      0.18 o
  -2  -4   1      583.55      587.21     11.54 o
  -1  -4   1      136.64      121.08      2.49 o
   0  -4   1      602.98      638.75     12.55 o
   1  -4   1       94.18       99.14      2.29 o
   2  -4   1        1.07        1.69      0.21 o
   3  -4   1       14.95       17.47      0.59 o
   4  -4   1        3.33        4.25      0.30 o
   5  -4   1       10.33        8.52      0.51 o
   6  -4   1        0.29        0.44      0.26 o
   7  -4   1        3.01        2.91      0.56 o
  -9  -3   1        1.46        1.14      0.26 o
  -8  -3   1        1.73        1.71      0.39 o
  -7  -3   1        9.17        8.53      0.44 o
  -6  -3   1        2.14        1.71      0.18 o
  -5  -3   1       22.20       19.11      0.48 o
  -4  -3   1      283.11      293.95      9.34 o
  -3  -3   1      661.16      647.29     14.15 o
  -2  -3   1     1381.94     1391.15     40.51 o
  -1  -3   1       63.91       79.33      1.75 o
   0  -3   1       34.17       30.77      0.81 o
   1  -3   1       26.47       26.31      0.70 o
   2  -3   1       34.92       35.78      1.68 o
   3  -3   1       20.67       25.52      0.79 o
   4  -3   1       16.50       17.26      0.64 o
   5  -3   1        8.32       10.66      0.45 o
   6  -3   1        0.15        0.16      0.30 o
   7  -3   1        4.01        3.91      0.47 o
  -9  -2   1        4.25        3.51      0.35 o
  -8  -2   1       13.54       13.43      0.62 o
  -7  -2   1        8.28        8.25      0.67 o
  -6  -2   1        8.09        7.30      0.38 o
  -5  -2   1       13.96       14.96      0.47 o
  -4  -2   1      142.21      152.69      3.04 o
  -3  -2   1        1.04        0.35      0.06 o
  -2  -2   1     1620.08     1577.67     58.33 o
  -1  -2   1     4120.55     3666.13     71.60 o
   0  -2   1      412.06      407.51      9.00 o
   1  -2   1      191.01      193.70      4.30 o
   2  -2   1      103.23      108.26      2.45 o
   3  -2   1       30.02       27.41      1.02 o
   4  -2   1        0.01        0.01      0.07 o
   5  -2   1       24.73       26.09      1.08 o
   6  -2   1        2.65        3.55      0.31 o
   7  -2   1        0.70        0.50      0.29 o
   8  -2   1        0.08        0.00      0.29 o
  -9  -1   1        0.76        0.81      0.27 o
  -8  -1   1       31.68       29.69      1.05 o
  -7  -1   1       22.92       17.78      0.87 o
  -6  -1   1       56.09       56.83      1.61 o
  -5  -1   1        0.29        0.38      0.11 o
  -4  -1   1      523.11      587.97     17.05 o
  -3  -1   1      133.69      142.10      4.01 o
  -2  -1   1      155.07      154.38      2.78 o
  -1  -1   1     2273.29     2144.36     35.52 o
   0  -1   1      164.29      162.35      2.73 o
   1  -1   1      366.13      367.35      7.21 o
   2  -1   1      189.54      162.90      4.15 o
   3  -1   1        6.98        6.96      0.39 o
   4  -1   1        1.68        0.93      0.10 o
   5  -1   1        5.69        5.72      0.23 o
   6  -1   1        0.01       -0.10      0.15 o
   7  -1   1        1.15        1.12      0.29 o
   8  -1   1        8.61       10.34      0.78 o
  -9   0   1        0.08        0.22      0.30 o
  -8   0   1       12.96       11.70      0.57 o
  -7   0   1       16.78       16.04      0.69 o
  -6   0   1       82.60       77.89      2.21 o
  -5   0   1        6.92        7.01      0.25 o
  -4   0   1     1573.31     1617.91     28.78 o
  -3   0   1     1338.62     1332.34     20.48 o
  -2   0   1     3762.83     3638.35     62.05 o
  -1   0   1     1040.77     1050.99     20.94 o
   0   0   1      544.38      541.02      9.05 o
   1   0   1      343.05      330.62      7.38 o
   2   0   1      923.38      883.59     26.96 o
   3   0   1      912.61      901.06     22.52 o
   4   0   1      643.70      640.04     16.07 o
   5   0   1      194.62      212.08      3.85 o
   6   0   1       25.27       25.28      0.68 o
   7   0   1       25.55       23.41      0.99 o
   8   0   1        1.87        0.11      0.56 o
   9   0   1        1.65        1.22      0.30 o
  -8   1   1        0.01        0.22      0.67 o
  -7   1   1       33.09       29.60      2.65 o
  -6   1   1        0.21        0.08      0.22 o
  -5   1   1       57.61       62.48      1.58 o
  -4   1   1       13.44       16.24      0.62 o
  -3   1   1     1188.69     1339.90     29.05 o
  -2   1   1      172.47      196.16      5.42 o
  -1   1   1       12.99       14.27      0.29 o
   0   1   1     2143.82     2028.22     33.94 o
   1   1   1      994.80      966.18     17.23 o
   2   1   1     1130.97     1125.76     34.36 o
   3   1   1       17.93       15.34      0.52 o
   4   1   1      116.45      106.90      4.63 o
   5   1   1       89.47       94.54      4.64 o
   6   1   1       28.64       25.91      0.53 o
   7   1   1       21.91       25.43      0.99 o
   8   1   1        0.67        0.32      0.21 o
   9   1   1        7.95        9.04      0.49 o
  -8   2   1        0.35        0.34      0.50 o
  -7   2   1        0.01        0.25      0.29 o
  -6   2   1       24.73       20.53      0.97 o
  -5   2   1        5.05        2.40      0.21 o
  -4   2   1        2.95        3.10      0.16 o
  -3   2   1        7.53       16.70      0.79 o
  -2   2   1      298.04      350.92     10.44 o
  -1   2   1      102.37       96.01      2.04 o
   0   2   1     2355.23     2174.19     43.55 o
   1   2   1     1240.91     1300.97     28.31 o
   2   2   1    17707.73    10574.40    251.58 o
   3   2   1       58.10       71.79      1.40 o
   4   2   1      152.14      160.89      4.40 o
   5   2   1       32.55       36.01      0.80 o
   6   2   1       81.71       88.40      2.56 o
   7   2   1        2.98        5.56      0.27 o
   8   2   1       13.28       12.91      0.64 o
   9   2   1        0.09        0.16      0.21 o
  -7   3   1        9.02       10.25      0.72 o
  -6   3   1       11.51        7.90      0.73 o
  -5   3   1       48.45       48.78      1.48 o
  -4   3   1        0.58        0.21      0.12 o
  -3   3   1      192.10      199.22      4.23 o
  -2   3   1      170.27      208.15      6.39 o
  -1   3   1     1410.36     1496.47     26.89 o
   0   3   1      189.22      206.67      4.58 o
   1   3   1     1194.83     1175.94     22.95 o
   2   3   1      669.76      706.29     17.37 o
   3   3   1      181.25      187.79      3.41 o
   4   3   1      172.34      156.98      3.19 o
   5   3   1       41.39       40.07      0.92 o
   6   3   1        6.41        6.05      0.23 o
   7   3   1       42.04       45.24      2.12 o
   8   3   1        3.09        2.80      0.61 o
   9   3   1       11.47       16.10      1.01 o
  -7   4   1        0.85        0.11      0.45 o
  -6   4   1        1.07        2.25      0.39 o
  -5   4   1       32.21       27.45      0.99 o
  -4   4   1       11.09       11.94      0.57 o
  -3   4   1      102.27      100.31      2.37 o
  -2   4   1       14.74       15.12      0.50 o
  -1   4   1     1484.68     1561.25     28.12 o
   0   4   1      193.78      190.77      4.28 o
   1   4   1     1208.55     1255.42     31.50 o
   2   4   1       17.71       15.09      0.38 o
   3   4   1      110.94      118.94      2.71 o
   4   4   1      780.48      792.18     33.75 o
   5   4   1      396.25      428.23      9.45 o
   6   4   1        5.35        3.85      0.23 o
   7   4   1      130.95      136.11      4.47 o
   8   4   1       28.91       31.35      3.58 o
   9   4   1        0.79        0.67      0.34 o
  -6   5   1        1.22        0.90      0.39 o
  -5   5   1        0.27        0.20      0.24 o
  -4   5   1        2.03        0.73      0.28 o
  -3   5   1        8.21        4.37      0.30 o
  -2   5   1       11.14        9.50      0.55 o
  -1   5   1       11.07       11.11      0.53 o
   0   5   1        0.40        0.28      0.14 o
   1   5   1      482.91      512.32     11.26 o
   2   5   1      114.51       92.62      2.17 o
   3   5   1      845.71      886.33     15.87 o
   4   5   1        3.22        3.69      0.21 o
   5   5   1       15.77       15.12      0.50 o
   6   5   1       49.93       42.36      1.29 o
   7   5   1        1.97        1.74      0.24 o
   8   5   1        0.52        0.88      0.27 o
   9   5   1        1.47        1.23      0.45 o
  -5   6   1        0.16       -0.07      0.39 o
  -4   6   1        0.00       -0.19      0.35 o
  -3   6   1        1.21        1.50      0.33 o
  -2   6   1        8.02        7.18      0.50 o
  -1   6   1       37.87       39.94      1.08 o
   0   6   1        0.55        0.13      0.16 o
   1   6   1        5.23        9.24      0.40 o
   2   6   1       16.74       16.36      0.54 o
   3   6   1        8.72        7.21      0.72 o
   4   6   1      109.72      103.46      2.84 o
   5   6   1      191.31      193.99      5.24 o
   6   6   1      122.17      118.69      3.23 o
   7   6   1        1.12        0.69      0.23 o
   8   6   1       24.72       23.10      1.10 o
   9   6   1        5.08        4.56      0.51 o
  -4   7   1        1.04        1.09      0.36 o
  -3   7   1        0.60        0.04      0.28 o
  -2   7   1        8.62        9.32      0.68 o
  -1   7   1        2.13        2.17      0.26 o
   0   7   1        1.45        1.55      0.25 o
   1   7   1       60.94       65.10      1.73 o
   2   7   1        3.55        3.36      0.32 o
   3   7   1        0.19       -0.13      0.21 o
   4   7   1        2.11        2.68      0.40 o
   5   7   1        8.52       10.36      0.56 o
   6   7   1        0.72        1.90      0.32 o
   7   7   1       55.04       52.97      2.01 o
   8   7   1       11.49       13.00      0.83 o
   9   7   1        1.07        1.72      0.67 o
  -3   8   1        0.00       -0.13      0.39 o
  -2   8   1        7.48        7.95      0.56 o
  -1   8   1        0.11        0.37      0.25 o
   0   8   1        2.31        2.56      0.30 o
   1   8   1        0.87        1.61      0.45 o
   2   8   1       51.46       52.64      2.74 o
   3   8   1        0.15        0.08      0.23 o
   4   8   1       23.62       24.48      0.95 o
   5   8   1        7.06        7.66      0.49 o
   6   8   1        4.64        2.98      0.38 o
   7   8   1       34.04       26.59      1.05 o
   8   8   1       21.34       21.72      1.14 o
  -1   9   1        4.29        6.93      0.71 o
   0   9   1       14.47       14.10      0.95 o
   1   9   1        6.22        6.05      0.78 o
   2   9   1        4.80        5.07      0.59 o
   3   9   1       15.05       11.98      0.95 o
   4   9   1       20.67       21.27      1.29 o
   5   9   1       38.96       38.57      1.38 o
   6   9   1        5.11        4.92      0.47 o
   7   9   1        5.54        6.25      0.54 o
   1  10   1       18.72       21.92      1.26 o
   2  10   1        0.06        0.11      0.47 o
   3  10   1       11.18       14.30      0.99 o
   4  10   1        0.14        0.11      0.47 o
   5  10   1        5.06        5.12      0.84 o
   6  10   1        3.63        1.86      0.95 o
  -5 -10   2        7.97        7.68      0.75 o
  -4 -10   2       33.26       39.79      1.86 o
  -3 -10   2       29.76       30.14      1.62 o
  -2 -10   2        2.17        2.94      0.63 o
  -7  -9   2        0.51        0.39      0.84 o
  -6  -9   2        0.21        0.11      0.30 o
  -5  -9   2        0.60        0.39      0.40 o
  -4  -9   2       17.45       16.26      1.03 o
  -3  -9   2        6.74        6.06      0.63 o
  -2  -9   2       63.00       58.45      2.33 o
  -1  -9   2       54.18       54.79      2.21 o
   0  -9   2       32.01       35.17      1.66 o
   1  -9   2        3.69        2.27      0.37 o
  -8  -8   2        0.09       -0.31      0.35 o
  -7  -8   2       10.78       13.19      0.87 o
  -6  -8   2        7.54        5.45      0.47 o
  -5  -8   2       12.34       15.19      0.75 o
  -4  -8   2        3.14        3.82      0.45 o
  -3  -8   2      106.15      103.67      4.03 o
  -2  -8   2       15.79       16.00      0.95 o
  -1  -8   2      152.63      145.86      7.60 o
   0  -8   2       46.30       49.37      1.63 o
   1  -8   2        0.00        0.14      0.30 o
   2  -8   2        0.52        0.36      0.27 o
  -8  -7   2        4.57        4.58      0.55 o
  -7  -7   2       24.47       19.68      1.45 o
  -6  -7   2       12.23       12.37      0.68 o
  -5  -7   2       20.27       15.78      0.70 o
  -4  -7   2       48.41       53.09      1.66 o
  -3  -7   2       27.32       31.51      1.01 o
  -2  -7   2        2.14        2.40      0.30 o
  -1  -7   2        0.31       -0.03      0.19 o
   0  -7   2      124.80      122.50      3.55 o
   1  -7   2       27.15       27.39      1.26 o
   2  -7   2       43.13       41.82      2.11 o
   3  -7   2        0.01        0.06      0.22 o
   4  -7   2        0.36        0.14      0.34 o
  -9  -6   2        4.08        4.92      0.67 o
  -8  -6   2        0.31        1.23      0.45 o
  -7  -6   2        6.65        9.19      0.67 o
  -6  -6   2        0.58        1.91      0.29 o
  -5  -6   2       57.17       63.01      1.59 o
  -4  -6   2       34.48       34.53      1.02 o
  -3  -6   2      235.30      240.55      5.44 o
  -2  -6   2        1.73        3.24      0.24 o
  -1  -6   2      209.11      209.86      4.31 o
   0  -6   2        2.09        2.55      0.25 o
   1  -6   2        1.39        1.78      0.34 o
   2  -6   2       92.33       98.82      3.46 o
   3  -6   2       19.29       18.80      0.70 o
   4  -6   2        0.15        0.17      0.26 o
   5  -6   2       46.33       50.52      1.69 o
  -9  -5   2        0.03       -0.19      0.35 o
  -8  -5   2       12.99       12.41      1.01 o
  -7  -5   2        2.11        1.17      0.32 o
  -6  -5   2       14.63       18.12      0.73 o
  -5  -5   2       22.64       28.59      0.81 o
  -4  -5   2       30.77       31.88      0.87 o
  -3  -5   2       59.04       56.12      1.23 o
  -2  -5   2      110.33      107.00      2.24 o
  -1  -5   2      151.89      139.94      2.89 o
   0  -5   2        3.94        4.98      0.21 o
   1  -5   2      328.84      319.95     15.53 o
   2  -5   2      110.72      106.71      4.07 o
   3  -5   2      117.25      117.30      3.23 o
   4  -5   2        1.05        2.75      0.30 o
   5  -5   2       11.89       12.27      0.67 o
   6  -5   2        0.58        2.23      0.45 o
  -9  -4   2        0.15        0.00      0.45 o
  -8  -4   2        4.86        3.52      1.23 o
  -7  -4   2        3.95        2.85      0.30 o
  -6  -4   2       69.77       75.31      2.11 o
  -5  -4   2        1.31        0.84      0.52 o
  -4  -4   2       71.36       71.13      1.68 o
  -3  -4   2        9.09        6.95      0.34 o
  -2  -4   2       41.42       35.81      0.81 o
  -1  -4   2        9.98        8.03      0.28 o
   0  -4   2       74.68       71.94      1.54 o
   1  -4   2        0.12        0.22      0.12 o
   2  -4   2      143.24      142.80      9.00 o
   3  -4   2      202.59      178.37      5.26 o
   4  -4   2        0.51        0.01      0.19 o
   5  -4   2        3.15        4.60      0.34 o
   6  -4   2        8.42       12.40      0.66 o
  -9  -3   2        4.15        4.59      0.50 o
  -8  -3   2        0.03       -0.19      0.19 o
  -7  -3   2        0.91        0.73      0.27 o
  -6  -3   2        1.01        2.48      0.21 o
  -5  -3   2       25.46       26.81      0.74 o
  -4  -3   2        2.85        1.77      0.13 o
  -3  -3   2        2.32        1.08      0.16 o
  -2  -3   2       19.73       12.89      0.39 o
  -1  -3   2      304.21      311.27      6.16 o
   0  -3   2      156.48      143.22      2.65 o
   1  -3   2      134.31      138.72      3.13 o
   2  -3   2      196.80      183.42      4.12 o
   3  -3   2       10.92       12.96      0.58 o
   4  -3   2       29.94       31.79      0.90 o
   5  -3   2       16.06       11.98      0.67 o
   6  -3   2        0.00        0.00      0.23 o
   7  -3   2        0.58        0.49      0.29 o
  -9  -2   2        3.73        3.54      0.39 o
  -8  -2   2        9.56        8.37      1.05 o
  -7  -2   2        1.24        0.25      0.22 o
  -6  -2   2       93.95      105.09      2.82 o
  -5  -2   2       20.40       21.84      0.64 o
  -4  -2   2        9.33       13.69      0.35 o
  -3  -2   2      417.78      436.54      8.56 o
  -2  -2   2      514.55      519.72     10.18 o
  -1  -2   2     1172.55     1130.48     20.36 o
   0  -2   2     1291.57     1312.44     23.65 o
   1  -2   2      589.82      578.27     12.79 o
   2  -2   2      462.71      479.50     10.52 o
   3  -2   2       76.29       78.03      2.87 o
   4  -2   2       67.25       66.34      2.05 o
   5  -2   2       38.74       33.20      1.73 o
   6  -2   2        0.59        0.50      0.20 o
   7  -2   2        0.12        0.19      0.34 o
   8  -2   2        9.73        9.73      1.23 o
  -9  -1   2       12.30       11.07      0.62 o
  -8  -1   2       12.74       12.97      1.53 o
  -7  -1   2       12.98       11.81      0.81 o
  -6  -1   2        2.38        3.02      0.48 o
  -5  -1   2      196.41      212.66      3.92 o
  -4  -1   2       11.20       19.61      0.44 o
  -3  -1   2      742.12      726.61     13.09 o
  -2  -1   2      192.11      191.89      3.22 o
  -1  -1   2     1708.25     1673.80     30.12 o
   0  -1   2      852.94      822.48     16.07 o
   1  -1   2       28.28       19.00      0.39 o
   2  -1   2        1.87        0.95      0.06 o
   3  -1   2       44.57       43.74      0.93 o
   4  -1   2        4.67        4.47      0.25 o
   5  -1   2       50.52       53.51      1.29 o
   6  -1   2        9.63       10.05      0.42 o
   7  -1   2       37.63       38.36      1.21 o
   8  -1   2        0.00        0.34      0.45 o
  -9   0   2        6.83        7.81      0.64 o
  -8   0   2       10.75        8.37      0.54 o
  -7   0   2       24.40       23.81      0.95 o
  -6   0   2       18.81       14.70      0.61 o
  -5   0   2      225.05      244.25      4.47 o
  -4   0   2       21.05       20.27      0.45 o
  -3   0   2      369.52      403.79      7.33 o
  -2   0   2      375.64      375.20      9.60 o
  -1   0   2     1632.19     1590.04     36.91 o
   0   0   2     1388.25     1312.48     20.50 o
   1   0   2     4257.02     3770.11     68.46 o
   2   0   2     1380.05     1265.94     53.75 o
   3   0   2       90.80       98.50      3.12 o
   4   0   2      106.30      117.68      2.67 o
   5   0   2       72.95       65.50      2.19 o
   6   0   2       29.12       28.21      0.98 o
   7   0   2        0.26        0.27      0.16 o
   8   0   2        2.21        1.98      0.30 o
   9   0   2        3.36        3.72      0.40 o
  -8   1   2        0.75        0.42      0.34 o
  -7   1   2       26.92       24.55      1.17 o
  -6   1   2       15.47       12.30      0.54 o
  -5   1   2        6.03        7.86      0.34 o
  -4   1   2        5.38        4.56      0.21 o
  -3   1   2      595.87      735.87     17.77 o
  -2   1   2      179.27      192.98      3.25 o
  -1   1   2     1050.77     1053.13     18.58 o
   0   1   2      239.25      247.36      4.53 o
   1   1   2        0.08        2.12      0.11 o
   2   1   2       12.22       16.50      0.38 o
   3   1   2      186.72      191.82      6.26 o
   4   1   2        0.61        1.47      0.15 o
   5   1   2       46.27       50.07      1.44 o
   6   1   2        3.36        3.43      0.25 o
   7   1   2        5.47        5.49      0.33 o
   8   1   2       18.37       19.01      0.83 o
   9   1   2        0.00        0.05      0.21 o
  -8   2   2        1.27        1.68      0.78 o
  -7   2   2        1.34        2.09      0.37 o
  -6   2   2        1.83        1.66      0.50 o
  -5   2   2        0.02        0.05      0.15 o
  -4   2   2       16.12       13.78      0.79 o
  -3   2   2        0.44        0.57      0.20 o
  -2   2   2      734.79      744.95     22.28 o
  -1   2   2       76.02       67.78      1.28 o
   0   2   2      943.25      889.43     23.17 o
   1   2   2     1164.64     1118.70     18.63 o
   2   2   2      613.53      673.82     24.04 o
   3   2   2      529.73      562.99     10.08 o
   4   2   2       24.12       18.84      0.92 o
   5   2   2        2.26        3.47      0.26 o
   6   2   2       25.55       25.62      0.84 o
   7   2   2        5.40        4.50      0.20 o
   8   2   2       18.46       18.83      0.83 o
   9   2   2        0.06       -0.04      0.20 o
  -7   3   2        0.07        0.34      0.45 o
  -6   3   2       35.05       29.92      1.29 o
  -5   3   2       34.66       25.80      1.13 o
  -4   3   2       36.46       39.39      1.05 o
  -3   3   2        2.63        3.69      0.19 o
  -2   3   2      333.58      412.81     13.13 o
  -1   3   2      385.25      477.29     13.57 o
   0   3   2        9.87       10.05      0.27 o
   1   3   2       33.57       29.13      0.58 o
   2   3   2      753.13      782.58     17.08 o
   3   3   2       98.93      103.14      2.06 o
   4   3   2        0.02        0.45      0.10 o
   5   3   2        1.99        0.96      0.12 o
   6   3   2       32.49       41.37      0.93 o
   7   3   2        0.02       -0.01      0.15 o
   8   3   2        0.44        0.48      0.18 o
   9   3   2        2.07        1.45      0.34 o
  -6   4   2        2.35        2.47      0.45 o
  -5   4   2        7.87        7.00      0.62 o
  -4   4   2        1.13        2.21      0.30 o
  -3   4   2       57.82       56.89      1.41 o
  -2   4   2       10.03       10.15      0.47 o
  -1   4   2      184.45      182.44      4.83 o
   0   4   2        1.30        1.05      0.11 o
   1   4   2      378.28      391.77      7.81 o
   2   4   2     1756.45     1711.51     30.55 o
   3   4   2      513.29      568.24     14.33 o
   4   4   2     2126.53     2219.04     50.53 o
   5   4   2        0.43        0.63      0.28 o
   6   4   2       31.23       40.32      1.03 o
   7   4   2        0.23        0.19      0.18 o
   8   4   2        0.05        0.15      0.22 o
   9   4   2        0.99        0.45      0.34 o
  -6   5   2        0.69        0.27      0.50 o
  -5   5   2        1.43        1.90      0.39 o
  -4   5   2       69.57       55.78      1.72 o
  -3   5   2       19.10       15.84      0.55 o
  -2   5   2       47.87       46.92      1.44 o
  -1   5   2        0.33        0.28      0.20 o
   0   5   2      455.66      454.36     10.05 o
   1   5   2      111.56       98.37      3.58 o
   2   5   2        3.14        2.00      0.29 o
   3   5   2      192.05      180.93      4.42 o
   4   5   2       24.51       25.33      0.86 o
   5   5   2       10.00       10.62      0.50 o
   6   5   2       86.56       85.99      2.39 o
   7   5   2       50.82       47.72      1.44 o
   8   5   2       20.09       20.20      1.36 o
   9   5   2        5.91        4.01      0.45 o
  -5   6   2        0.20        0.34      0.37 o
  -4   6   2        0.18        1.00      0.31 o
  -3   6   2       25.38       25.30      1.63 o
  -2   6   2        0.01        0.38      0.20 o
  -1   6   2       73.71       71.67      1.79 o
   0   6   2        3.00        2.66      0.23 o
   1   6   2      330.60      344.24      6.86 o
   2   6   2        0.03        0.96      0.27 o
   3   6   2       25.81       22.93      0.79 o
   4   6   2       67.85       61.44      2.44 o
   5   6   2       52.42       46.53      1.44 o
   6   6   2      181.27      165.35      4.39 o
   7   6   2       24.97       26.53      1.67 o
   8   6   2        8.34        8.08      0.49 o
   9   6   2        3.40        4.18      0.45 o
  -4   7   2        2.69        1.98      0.41 o
  -3   7   2        0.42        0.66      0.31 o
  -2   7   2        7.70        4.09      0.36 o
  -1   7   2       35.22       32.46      0.98 o
   0   7   2       10.30       10.94      0.54 o
   1   7   2       10.55        8.89      0.73 o
   2   7   2        0.12        0.23      0.29 o
   3   7   2      236.17      222.42      5.83 o
   4   7   2        0.45        0.45      0.39 o
   5   7   2      263.78      254.06      6.63 o
   6   7   2        0.68        1.90      0.30 o
   7   7   2        0.18        0.02      0.23 o
   8   7   2        4.56        2.56      0.36 o
   9   7   2        2.13        1.46      0.43 o
  -3   8   2        1.20        2.22      0.47 o
  -2   8   2        0.85        0.64      0.46 o
  -1   8   2        3.38        4.15      0.36 o
   0   8   2        0.69        1.29      0.40 o
   1   8   2        0.26        0.56      0.32 o
   2   8   2        0.28        0.61      0.32 o
   3   8   2       10.50       10.94      0.60 o
   4   8   2        4.82        5.59      0.41 o
   5   8   2        0.28       -0.01      0.34 o
   6   8   2        5.90        5.98      0.57 o
   7   8   2       10.81       11.01      0.64 o
   8   8   2       33.93       27.02      1.07 o
  -1   9   2       13.39       12.52      1.34 o
   0   9   2        7.87        6.37      1.06 o
   1   9   2       11.34       10.39      1.29 o
   2   9   2        3.77        5.76      0.63 o
   3   9   2       52.27       50.57      2.07 o
   4   9   2        1.32        1.51      0.47 o
   5   9   2        3.04        3.42      0.43 o
   6   9   2       11.35        9.19      1.12 o
   7   9   2        0.10       -0.02      0.31 o
   1  10   2        2.34        2.35      0.55 o
   2  10   2        3.08        3.90      0.59 o
   3  10   2        4.84        4.76      0.63 o
   4  10   2        4.68        6.21      0.67 o
   5  10   2        2.65        0.89      0.67 o
   6  10   2        0.20        0.26      0.36 o
  -6  -9   3       13.31       15.79      0.70 o
  -5  -9   3       29.75       31.07      1.46 o
  -4  -9   3        0.89       -0.15      0.45 o
  -3  -9   3        8.57        8.60      0.79 o
  -2  -9   3        0.56        0.17      0.61 o
  -1  -9   3        1.38        0.39      0.45 o
   0  -9   3       13.11       13.47      0.95 o
  -8  -8   3        2.83        2.13      0.67 o
  -7  -8   3        0.16       -0.17      0.40 o
  -6  -8   3       21.46       19.48      0.85 o
  -5  -8   3       25.70       26.49      1.01 o
  -4  -8   3        2.72        3.30      0.36 o
  -3  -8   3        5.74        4.36      0.55 o
  -2  -8   3       43.33       44.88      1.46 o
  -1  -8   3        2.74        4.38      0.43 o
   0  -8   3        0.29        0.11      0.32 o
   1  -8   3       35.15       35.82      1.31 o
   2  -8   3        0.46        0.22      0.31 o
  -8  -7   3       20.01       15.94      1.40 o
  -7  -7   3        0.11        0.56      0.67 o
  -6  -7   3       17.81       13.30      0.64 o
  -5  -7   3        7.42        7.15      0.47 o
  -4  -7   3      112.72      111.04      3.08 o
  -3  -7   3       30.04       28.27      0.88 o
  -2  -7   3        0.05       -0.22      0.24 o
  -1  -7   3        0.71       -0.07      0.19 o
   0  -7   3       54.88       56.89      1.51 o
   1  -7   3       74.25       74.05      2.22 o
   2  -7   3        1.74        3.59      0.74 o
   3  -7   3        2.81        3.63      0.42 o
   4  -7   3        0.85       -0.11      0.67 o
  -9  -6   3        0.21        0.42      0.43 o
  -8  -6   3        6.78        7.63      0.67 o
  -7  -6   3       74.09       74.55      6.82 o
  -6  -6   3        1.09        0.34      0.32 o
  -5  -6   3      364.36      385.43      8.58 o
  -4  -6   3      109.74      109.01      2.57 o
  -3  -6   3      429.49      429.32     10.99 o
  -2  -6   3       32.16       32.95      0.77 o
  -1  -6   3      501.65      500.04     11.10 o
   0  -6   3        2.97        4.92      0.35 o
   1  -6   3      332.38      338.98      7.63 o
   2  -6   3      208.74      195.99      5.77 o
   3  -6   3       12.12       11.66      0.64 o
   4  -6   3       26.43       22.50      0.82 o
   5  -6   3        1.70        3.19      0.54 o
  -9  -5   3       16.11       19.02      1.05 o
  -8  -5   3        2.73        2.42      0.67 o
  -7  -5   3       26.97       35.30      1.32 o
  -6  -5   3       16.35       14.10      0.62 o
  -5  -5   3        4.70        6.30      0.34 o
  -4  -5   3       88.55       84.62      2.70 o
  -3  -5   3      201.79      203.29      4.98 o
  -2  -5   3      572.65      633.71     12.49 o
  -1  -5   3       75.51       56.67      1.21 o
   0  -5   3       39.01       45.25      1.17 o
   1  -5   3      184.25      184.10      4.87 o
   2  -5   3      258.79      254.89      6.65 o
   3  -5   3      257.09      263.49      8.46 o
   4  -5   3        1.40        2.16      0.35 o
   5  -5   3       23.24       24.62      0.98 o
   6  -5   3       13.02       12.05      0.81 o
  -9  -4   3        1.28        0.69      0.37 o
  -8  -4   3        9.34       11.13      0.83 o
  -7  -4   3        6.05        4.56      0.36 o
  -6  -4   3        8.39        6.06      0.38 o
  -5  -4   3        7.45        8.79      0.36 o
  -4  -4   3       18.87       17.76      0.54 o
  -3  -4   3       40.75       44.27      0.99 o
  -2  -4   3      172.01      167.87      3.12 o
  -1  -4   3        3.45        2.26      0.22 o
   0  -4   3       50.49       50.04      1.30 o
   1  -4   3        4.55        3.06      0.22 o
   2  -4   3       26.15       27.99      0.82 o
   3  -4   3      360.16      368.21      9.45 o
   4  -4   3       86.99       84.06      2.58 o
   5  -4   3       26.92       31.43      0.96 o
   6  -4   3        1.12        0.87      0.31 o
  -9  -3   3        0.07        0.00      0.26 o
  -8  -3   3       18.70       17.27      0.76 o
  -7  -3   3        0.01       -0.18      0.18 o
  -6  -3   3       30.82       29.20      1.61 o
  -5  -3   3        0.53        0.17      0.11 o
  -4  -3   3        5.37        6.89      0.34 o
  -3  -3   3        2.84        2.94      0.19 o
  -2  -3   3        1.77        1.01      0.13 o
  -1  -3   3       77.48       94.92      2.17 o
   0  -3   3      532.15      528.73      9.58 o
   1  -3   3        9.56        6.67      0.22 o
   2  -3   3       17.86       14.94      0.43 o
   3  -3   3      168.35      155.79      4.70 o
   4  -3   3      237.25      236.89      9.77 o
   5  -3   3        9.19        9.01      0.41 o
   6  -3   3        0.02       -0.01      0.23 o
   7  -3   3       17.65       19.50      0.82 o
  -9  -2   3        3.27        2.85      0.39 o
  -8  -2   3        0.47        0.41      0.26 o
  -7  -2   3        0.10       -0.22      0.26 o
  -6  -2   3       11.54       11.50      0.54 o
  -5  -2   3        1.96        3.62      0.22 o
  -4  -2   3      689.46      653.45     14.54 o
  -3  -2   3       24.18       29.03      0.77 o
  -2  -2   3     1615.50     1537.56     27.61 o
  -1  -2   3       59.82       82.78      1.56 o
   0  -2   3      681.97      698.04     12.61 o
   1  -2   3       11.66        9.24      0.25 o
   2  -2   3      143.44      135.60      3.21 o
   3  -2   3       27.96       24.08      0.64 o
   4  -2   3      337.02      330.69      7.30 o
   5  -2   3      266.33      247.31      6.42 o
   6  -2   3       32.59       29.55      0.88 o
   7  -2   3        3.56        2.92      0.33 o
   8  -2   3        0.54        1.13      0.39 o
  -9  -1   3        0.01       -0.17      0.26 o
  -8  -1   3        0.04       -0.14      0.24 o
  -7  -1   3        5.36        5.40      0.52 o
  -6  -1   3        5.73        4.99      0.38 o
  -5  -1   3        7.34        5.50      0.28 o
  -4  -1   3        0.17        0.16      0.11 o
  -3  -1   3       80.36       82.20      1.94 o
  -2  -1   3      507.17      488.45      9.03 o
  -1  -1   3       22.82       22.54      0.47 o
   0  -1   3     1919.15     1750.64     29.06 o
   1  -1   3      644.08      656.67     10.92 o
   2  -1   3      640.12      633.01     11.28 o
   3  -1   3        4.04        3.99      0.24 o
   4  -1   3      176.52      169.18      3.43 o
   5  -1   3      105.20      108.33      3.14 o
   6  -1   3      139.70      150.17      3.07 o
   7  -1   3       22.03       20.17      0.89 o
   8  -1   3       17.34       18.75      0.91 o
  -8   0   3        0.25        0.36      0.26 o
  -7   0   3        1.29        1.25      0.26 o
  -6   0   3        7.39        6.71      0.39 o
  -5   0   3       37.00       35.09      1.11 o
  -4   0   3       85.84       86.68      2.08 o
  -3   0   3      172.14      173.84      3.97 o
  -2   0   3      135.69      137.51      2.78 o
  -1   0   3     1183.14     1155.35     19.24 o
   0   0   3      164.71      171.34      3.12 o
   1   0   3     1290.70     1288.02     23.19 o
   2   0   3      256.62      277.90      6.13 o
   3   0   3      303.46      316.60      8.07 o
   4   0   3       21.43       26.26      0.84 o
   5   0   3        0.98        0.71      0.19 o
   6   0   3      187.17      200.67      4.06 o
   7   0   3        0.98        0.46      0.21 o
   8   0   3        6.38        6.52      0.56 o
   9   0   3        0.09        0.20      0.21 o
  -8   1   3        0.71        0.86      0.61 o
  -7   1   3        1.67        1.15      0.24 o
  -6   1   3        2.07        1.90      0.40 o
  -5   1   3        6.37        7.63      0.44 o
  -4   1   3       74.19       73.05      3.63 o
  -3   1   3        0.37        0.11      0.10 o
  -2   1   3      125.79      123.61      2.82 o
  -1   1   3      313.67      301.08      5.04 o
   0   1   3      608.34      633.23     11.42 o
   1   1   3      387.39      407.95      6.80 o
   2   1   3       48.60       54.27      1.24 o
   3   1   3      153.17      159.87      5.93 o
   4   1   3       34.27       33.30      1.22 o
   5   1   3       15.61       17.25      0.56 o
   6   1   3       23.34       23.02      0.68 o
   7   1   3        0.84        0.76      0.20 o
   8   1   3       29.51       32.76      2.12 o
   9   1   3        3.18        2.01      0.31 o
  -8   2   3        0.05        0.11      0.34 o
  -7   2   3        2.87        2.40      0.39 o
  -6   2   3       18.80       15.43      0.69 o
  -5   2   3       13.16       11.02      0.62 o
  -4   2   3        0.21        0.21      0.15 o
  -3   2   3       31.60       30.30      0.73 o
  -2   2   3       42.85       42.92      1.21 o
  -1   2   3        1.04        1.15      0.10 o
   0   2   3      127.16      129.37      4.08 o
   1   2   3      246.75      236.26      4.29 o
   2   2   3      343.23      325.26      5.41 o
   3   2   3       28.63       25.98      0.95 o
   4   2   3      511.81      524.86     10.30 o
   5   2   3       57.41       62.84      1.51 o
   6   2   3       84.60       87.83      2.11 o
   7   2   3       16.40       18.11      1.23 o
   8   2   3        6.27        6.03      0.55 o
   9   2   3        0.96        0.56      0.22 o
  -7   3   3        0.00        0.11      0.30 o
  -6   3   3        2.32        2.92      0.39 o
  -5   3   3       41.90       32.57      1.34 o
  -4   3   3       56.21       59.94      1.52 o
  -3   3   3       15.05       12.35      0.37 o
  -2   3   3       86.50       97.25      2.01 o
  -1   3   3      590.99      617.75     12.09 o
   0   3   3       54.81       59.15      1.14 o
   1   3   3      609.58      579.33     10.66 o
   2   3   3        1.40        1.96      0.13 o
   3   3   3       88.67       78.56      1.45 o
   4   3   3       29.24       29.83      0.90 o
   5   3   3        4.04        3.06      0.16 o
   6   3   3        3.82        3.09      0.24 o
   7   3   3        1.99        2.21      0.23 o
   8   3   3        0.27        0.14      0.18 o
   9   3   3        3.76        4.81      0.45 o
  -6   4   3        0.23        0.41      0.45 o
  -5   4   3        0.16       -0.25      0.29 o
  -4   4   3        2.96        5.02      0.42 o
  -3   4   3        9.54        6.90      0.29 o
  -2   4   3      192.50      213.11      4.32 o
  -1   4   3        1.52        1.09      0.12 o
   0   4   3      732.54      790.31     14.28 o
   1   4   3       34.82       40.56      0.89 o
   2   4   3      169.06      159.17      4.80 o
   3   4   3      651.53      625.47     15.79 o
   4   4   3       21.45       19.49      1.08 o
   5   4   3       57.36       55.04      1.19 o
   6   4   3       13.87       15.85      0.51 o
   7   4   3        6.75        7.15      0.71 o
   8   4   3        0.00       -0.32      0.32 o
   9   4   3        2.48        2.35      0.45 o
  -6   5   3        0.03        0.22      0.45 o
  -5   5   3        0.64        0.13      0.29 o
  -4   5   3       20.49       17.43      0.75 o
  -3   5   3       28.81       21.52      0.81 o
  -2   5   3        2.20        2.04      0.23 o
  -1   5   3        2.85        4.30      0.24 o
   0   5   3        0.92        1.79      0.14 o
   1   5   3       42.03       58.71      1.29 o
   2   5   3      143.05      151.12      3.70 o
   3   5   3        6.49        3.43      0.23 o
   4   5   3      353.81      374.56      9.55 o
   5   5   3        1.10        2.46      0.29 o
   6   5   3        3.83        3.44      0.30 o
   7   5   3        5.70        7.17      0.48 o
   8   5   3        5.11        5.80      0.39 o
   9   5   3        0.88        1.06      0.29 o
  -5   6   3        3.05        2.81      0.51 o
  -4   6   3        0.02        0.57      0.30 o
  -3   6   3       15.13       14.29      0.70 o
  -2   6   3        4.05        4.90      0.35 o
  -1   6   3       25.96       26.34      0.81 o
   0   6   3       20.35       21.71      0.67 o
   1   6   3      112.05      108.06      2.28 o
   2   6   3        7.84       10.28      0.41 o
   3   6   3      130.56      128.07      3.46 o
   4   6   3      228.66      219.78      7.04 o
   5   6   3       39.17       40.43      1.29 o
   6   6   3       85.72       83.70      5.87 o
   7   6   3        2.62        2.06      0.30 o
   8   6   3        3.03        1.96      0.41 o
   9   6   3        0.74        0.81      0.35 o
  -4   7   3        0.29       -0.19      0.35 o
  -3   7   3        2.57        0.89      0.32 o
  -2   7   3       66.15       64.04      1.96 o
  -1   7   3        0.78        0.75      0.23 o
   0   7   3       58.88       64.03      2.79 o
   1   7   3       25.12       24.33      0.77 o
   2   7   3      150.88      146.85      6.39 o
   3   7   3        0.07        0.36      0.27 o
   4   7   3        0.20        0.00      0.23 o
   5   7   3       21.65       20.86      0.84 o
   6   7   3        3.56        2.43      0.34 o
   7   7   3        5.75        3.96      0.38 o
   8   7   3        7.42        8.53      0.55 o
   9   7   3        8.62        6.40      1.79 o
  -2   8   3        5.27        6.99      0.54 o
  -1   8   3        5.56        5.85      0.42 o
   0   8   3        0.37        0.34      0.34 o
   1   8   3       33.59       36.75      1.54 o
   2   8   3        6.56        4.51      0.51 o
   3   8   3       11.03       13.49      0.70 o
   4   8   3        0.37       -0.15      0.23 o
   5   8   3       38.14       28.55      1.30 o
   6   8   3       16.61       13.94      0.71 o
   7   8   3       18.91       13.54      0.82 o
   8   8   3       24.02       19.91      0.86 o
  -1   9   3        1.01        1.45      0.67 o
   0   9   3        0.87        0.17      0.40 o
   1   9   3       38.57       37.98      1.66 o
   2   9   3        9.71        7.77      0.71 o
   3   9   3        9.66       10.29      0.79 o
   4   9   3        1.45        1.08      0.32 o
   5   9   3       55.45       57.17      2.25 o
   6   9   3        1.07        1.20      0.36 o
   7   9   3       34.14       31.07      1.50 o
   1  10   3        0.21        0.05      0.67 o
   2  10   3        0.83        1.22      0.51 o
   3  10   3       14.88       14.13      0.99 o
   4  10   3        6.38        5.43      0.67 o
   5  10   3        8.77        5.91      0.67 o
   6  10   3       14.33       13.59      0.79 o
  -6  -9   4       22.24       18.00      1.57 o
  -5  -9   4        0.09       -0.28      0.40 o
  -4  -9   4        0.81        0.30      0.43 o
  -3  -9   4       21.84       24.00      1.73 o
  -2  -9   4        0.17       -0.43      0.43 o
  -1  -9   4       40.46       38.95      2.35 o
   0  -9   4        1.28        1.40      0.55 o
  -7  -8   4        7.12        7.93      0.62 o
  -6  -8   4       26.58       27.85      1.12 o
  -5  -8   4        2.86        2.98      0.35 o
  -4  -8   4       38.09       37.36      1.62 o
  -3  -8   4        6.99        6.24      0.95 o
  -2  -8   4       13.35       12.74      1.00 o
  -1  -8   4       66.36       62.92      2.15 o
   0  -8   4       19.70       18.78      0.75 o
   1  -8   4       10.14       10.43      1.05 o
   2  -8   4       14.03       14.56      0.79 o
  -8  -7   4        2.99        2.38      0.51 o
  -7  -7   4        0.38        0.09      0.30 o
  -6  -7   4       29.74       21.89      0.95 o
  -5  -7   4       17.94       18.41      0.70 o
  -4  -7   4       14.91       15.92      0.55 o
  -3  -7   4       10.12       12.06      1.01 o
  -2  -7   4        1.82        2.58      0.47 o
  -1  -7   4        0.09       -0.18      0.18 o
   0  -7   4        2.09        2.87      0.30 o
   1  -7   4       62.34       54.57      3.93 o
   2  -7   4        5.82        6.55      0.59 o
   3  -7   4        3.25        2.97      0.39 o
  -8  -6   4       26.74       26.52      1.34 o
  -7  -6   4        0.00        0.73      0.30 o
  -6  -6   4       18.05       16.73      0.75 o
  -5  -6   4        5.57        8.56      0.38 o
  -4  -6   4       40.89       36.83      0.94 o
  -3  -6   4       55.78       52.50      1.24 o
  -2  -6   4       96.32      101.28      2.01 o
  -1  -6   4       17.78       14.20      0.57 o
   0  -6   4      223.42      233.96      5.34 o
   1  -6   4        1.43        0.89      0.26 o
   2  -6   4       24.67       22.59      1.21 o
   3  -6   4        0.22        0.57      0.31 o
   4  -6   4        0.38       -0.05      0.28 o
  -9  -5   4        8.96        7.63      1.12 o
  -8  -5   4        8.48        8.03      0.70 o
  -7  -5   4        4.90        2.13      0.33 o
  -6  -5   4        0.20        0.48      0.20 o
  -5  -5   4       37.11       45.34      1.26 o
  -4  -5   4       64.36       64.62      1.46 o
  -3  -5   4        4.19        3.86      0.21 o
  -2  -5   4        0.03        0.75      0.25 o
  -1  -5   4      346.48      334.21      6.12 o
   0  -5   4      133.58      134.77      3.14 o
   1  -5   4       54.34       49.87      1.33 o
   2  -5   4      397.46      401.85     10.44 o
   3  -5   4       64.64       54.92      1.70 o
   4  -5   4       59.03       57.46      1.76 o
   5  -5   4        0.44        1.04      0.28 o
  -9  -4   4       21.30       18.45      1.68 o
  -8  -4   4        2.76        3.62      0.39 o
  -7  -4   4       16.65       17.22      0.75 o
  -6  -4   4       42.96       51.16      1.37 o
  -5  -4   4      119.13      120.78      2.89 o
  -4  -4   4      107.52      112.15      2.36 o
  -3  -4   4      359.52      383.08      7.02 o
  -2  -4   4       55.90       54.69      1.10 o
  -1  -4   4      487.68      511.29      9.30 o
   0  -4   4      129.46      118.83      2.27 o
   1  -4   4      133.10      147.53      3.41 o
   2  -4   4       70.93       66.50      1.66 o
   3  -4   4       41.62       33.84      1.14 o
   4  -4   4        8.86        6.44      0.54 o
   5  -4   4        3.01        1.83      0.59 o
   6  -4   4        4.42        4.70      0.42 o
  -9  -3   4        0.53        0.59      0.26 o
  -8  -3   4        0.77        0.84      0.31 o
  -7  -3   4       32.54       34.68      1.63 o
  -6  -3   4        4.07        3.79      0.34 o
  -5  -3   4        1.30        1.55      0.19 o
  -4  -3   4      152.24      159.41      3.25 o
  -3  -3   4       77.93       92.31      1.77 o
  -2  -3   4       74.72       78.16      1.51 o
  -1  -3   4       30.27       25.42      0.58 o
   0  -3   4      773.89      875.98     15.83 o
   1  -3   4       20.90       38.24      0.87 o
   2  -3   4       19.74       17.39      0.71 o
   3  -3   4        3.52        3.33      0.23 o
   4  -3   4      678.49      691.33     17.49 o
   5  -3   4       31.41       33.72      1.09 o
   6  -3   4       22.04       25.85      0.84 o
   7  -3   4        2.48        2.66      0.35 o
  -9  -2   4        0.01        0.10      0.26 o
  -8  -2   4       31.29       30.84      1.13 o
  -7  -2   4       28.43       25.11      1.25 o
  -6  -2   4      119.20      119.28      3.35 o
  -5  -2   4       36.73       32.61      0.90 o
  -4  -2   4        5.23        4.80      0.30 o
  -3  -2   4        5.07        4.83      0.20 o
  -2  -2   4       50.66       45.46      1.04 o
  -1  -2   4       27.78       38.65      0.78 o
   0  -2   4      521.51      507.35      9.96 o
   1  -2   4       35.53       42.32      0.94 o
   2  -2   4      362.02      367.41      7.25 o
   3  -2   4       11.13       11.25      0.50 o
   4  -2   4       98.49       94.37      2.56 o
   5  -2   4       70.68       76.96      2.15 o
   6  -2   4        7.71        6.33      0.45 o
   7  -2   4        0.90        0.46      0.26 o
   8  -2   4        0.64        1.13      0.39 o
  -9  -1   4        2.32        2.98      0.59 o
  -8  -1   4        0.00       -0.04      0.27 o
  -7  -1   4        0.75        1.42      0.30 o
  -6  -1   4       22.07       19.58      0.79 o
  -5  -1   4        0.78        0.92      0.35 o
  -4  -1   4       68.73       76.68      1.94 o
  -3  -1   4       10.32        5.96      0.30 o
  -2  -1   4     1125.09     1134.97     20.45 o
  -1  -1   4      329.65      324.14      5.89 o
   0  -1   4     1036.46     1013.44     16.83 o
   1  -1   4       18.30       23.57      0.50 o
   2  -1   4     2071.24     2124.02     35.24 o
   3  -1   4      113.99      112.68      2.10 o
   4  -1   4       53.50       66.83      1.59 o
   5  -1   4      393.30      375.15      8.91 o
   6  -1   4       77.27       78.54      1.72 o
   7  -1   4        0.12       -0.16      0.16 o
   8  -1   4        0.05        0.29      0.28 o
  -8   0   4        0.15        0.42      0.26 o
  -7   0   4        3.79        5.06      0.42 o
  -6   0   4       11.02       10.86      0.89 o
  -5   0   4        2.14        1.73      0.24 o
  -4   0   4       15.36       15.53      0.59 o
  -3   0   4       19.33       21.10      0.70 o
  -2   0   4      634.95      610.37     13.65 o
  -1   0   4      124.96      128.32      2.38 o
   0   0   4      205.10      222.27      4.05 o
   1   0   4       48.91       44.66      0.88 o
   2   0   4       27.70       29.10      0.58 o
   3   0   4        6.74        5.08      0.18 o
   4   0   4      104.36      115.56      3.75 o
   5   0   4       32.84       34.11      1.07 o
   6   0   4       19.72       18.25      0.64 o
   7   0   4       41.64       42.26      1.06 o
   8   0   4        0.89        0.63      0.32 o
   9   0   4        0.14        0.45      0.21 o
  -8   1   4        1.01        0.37      0.30 o
  -7   1   4        0.07        0.09      0.24 o
  -6   1   4        1.63        1.49      0.26 o
  -5   1   4        0.67        0.15      0.28 o
  -4   1   4        4.52        4.82      0.35 o
  -3   1   4       46.00       45.17      1.11 o
  -2   1   4       44.50       45.82      1.00 o
  -1   1   4      274.53      320.94      5.02 o
   0   1   4      774.69      766.57     13.82 o
   1   1   4       12.47       14.49      0.33 o
   2   1   4     1236.85     1209.55     21.79 o
   3   1   4      516.60      539.99     10.58 o
   4   1   4       48.31       38.81      1.42 o
   5   1   4        0.00       -0.04      0.13 o
   6   1   4        7.86        8.44      0.42 o
   7   1   4       58.26       65.32      2.06 o
   8   1   4       34.49       39.23      1.01 o
   9   1   4        8.64        7.60      1.01 o
  -7   2   4        8.35        8.34      1.45 o
  -6   2   4        5.69        5.36      0.42 o
  -5   2   4        2.83        2.26      0.31 o
  -4   2   4        9.75       10.83      0.51 o
  -3   2   4       26.60       23.20      1.21 o
  -2   2   4      122.03      131.34      2.09 o
  -1   2   4      152.76      137.99      2.56 o
   0   2   4      247.98      238.53      5.29 o
   1   2   4      753.70      716.95     11.95 o
   2   2   4      255.74      272.21      4.29 o
   3   2   4      162.04      158.86      3.42 o
   4   2   4        0.52        0.35      0.07 o
   5   2   4       76.34       75.21      1.80 o
   6   2   4        4.36        3.80      0.28 o
   7   2   4        1.36        1.17      0.22 o
   8   2   4       53.62       57.13      3.97 o
  -7   3   4        0.05       -0.34      0.34 o
  -6   3   4        2.29        2.69      0.45 o
  -5   3   4        0.50        0.29      0.24 o
  -4   3   4       22.62       24.09      1.12 o
  -3   3   4       26.28       24.74      0.64 o
  -2   3   4      171.06      161.41      3.02 o
  -1   3   4      175.57      160.87      2.98 o
   0   3   4      260.51      243.74      4.46 o
   1   3   4       44.44       56.19      2.11 o
   2   3   4      433.93      463.85     10.05 o
   3   3   4        0.05        0.10      0.07 o
   4   3   4       11.43       12.70      0.37 o
   5   3   4       69.38       71.10      1.89 o
   6   3   4       14.05       15.23      0.62 o
   7   3   4        9.56        9.08      0.32 o
   8   3   4       26.09       27.26      1.45 o
   9   3   4       11.54       10.96      0.67 o
  -6   4   4        3.01        2.39      0.45 o
  -5   4   4        2.21        3.51      0.45 o
  -4   4   4       52.21       44.65      1.73 o
  -3   4   4       23.04       25.65      0.76 o
  -2   4   4       29.10       29.24      1.27 o
  -1   4   4        0.88        1.12      0.12 o
   0   4   4       97.04       98.98      1.88 o
   1   4   4      107.06      116.51      2.41 o
   2   4   4       30.60       29.22      0.67 o
   3   4   4       17.26       16.52      0.59 o
   4   4   4       94.92       93.13      2.18 o
   5   4   4       27.60       25.56      0.73 o
   6   4   4       49.10       49.85      1.46 o
   7   4   4       30.30       31.30      1.37 o
   8   4   4       16.94       17.51      1.23 o
   9   4   4        3.48        3.99      0.39 o
  -5   5   4        0.19        0.16      0.45 o
  -4   5   4        0.70        1.22      0.35 o
  -3   5   4       45.35       40.81      1.31 o
  -2   5   4        0.51        1.07      0.20 o
  -1   5   4       63.26       68.68      1.70 o
   0   5   4        0.01        0.02      0.10 o
   1   5   4      215.15      220.71      4.95 o
   2   5   4       15.93       15.55      0.37 o
   3   5   4       24.73       19.80      0.71 o
   4   5   4       13.57       11.28      0.63 o
   5   5   4       34.15       38.96      1.57 o
   6   5   4        3.83        5.47      0.37 o
   7   5   4        0.02       -0.01      0.23 o
   8   5   4        1.77        1.45      0.26 o
   9   5   4        4.33        4.19      0.61 o
  -5   6   4        0.14        0.60      0.37 o
  -4   6   4        1.92        3.51      0.51 o
  -3   6   4        1.08        1.72      0.34 o
  -2   6   4        2.22        3.13      0.34 o
  -1   6   4       21.97       18.69      0.64 o
   0   6   4       78.67       82.08      2.00 o
   1   6   4        2.56        2.36      0.20 o
   2   6   4      136.73      140.97      3.26 o
   3   6   4       34.89       31.86      1.05 o
   4   6   4        0.05       -0.11      0.21 o
   5   6   4       81.01       78.32      2.73 o
   6   6   4       12.85       10.22      0.56 o
   7   6   4        7.51        7.59      0.49 o
   8   6   4        0.27        0.78      0.50 o
   9   6   4        3.26        2.99      0.38 o
  -4   7   4        4.86        5.24      0.61 o
  -3   7   4        7.77        5.83      0.58 o
  -2   7   4        0.01        0.20      0.24 o
  -1   7   4       27.28       26.26      1.21 o
   0   7   4       22.32       21.10      0.71 o
   1   7   4       16.97       17.22      0.87 o
   2   7   4       39.92       35.68      1.18 o
   3   7   4        6.79        6.69      0.43 o
   4   7   4      176.35      169.78      4.54 o
   5   7   4        6.44        6.94      0.87 o
   6   7   4       58.49       57.78      1.76 o
   7   7   4        0.75        1.10      0.30 o
   8   7   4        0.04       -0.08      0.28 o
   9   7   4        4.66        5.10      0.54 o
  -2   8   4        1.25        0.93      0.34 o
  -1   8   4        1.95        4.58      0.78 o
   0   8   4        2.24        2.44      0.43 o
   1   8   4        0.50       -0.28      0.32 o
   2   8   4       31.69       32.71      1.42 o
   3   8   4        1.79        2.66      0.34 o
   4   8   4       19.87       18.56      0.97 o
   5   8   4        8.96       10.98      0.62 o
   6   8   4        7.11        5.98      0.67 o
   7   8   4        0.09       -0.15      0.35 o
   8   8   4        0.52        0.09      0.30 o
  -1   9   4        0.30       -0.56      0.56 o
   0   9   4       47.94       53.89      2.17 o
   1   9   4        0.08        0.17      0.40 o
   2   9   4       51.17       47.97      1.98 o
   3   9   4        3.25        3.67      0.51 o
   4   9   4       26.82       22.01      0.97 o
   5   9   4        6.84        4.67      0.49 o
   6   9   4        4.86        3.10      0.48 o
   7   9   4        5.67        4.23      0.47 o
   2  10   4       18.71       19.61      1.14 o
   3  10   4       18.91       20.02      1.29 o
   4  10   4        0.98        0.47      0.43 o
   5  10   4        1.58        1.71      0.56 o
   6  10   4        0.07       -0.28      0.28 o
  -5  -9   5        3.70        4.72      0.63 o
  -4  -9   5        2.94        2.47      0.55 o
  -3  -9   5        1.86        1.35      0.61 o
  -2  -9   5        1.77        1.75      0.56 o
  -1  -9   5        1.71        0.60      0.56 o
  -7  -8   5        0.60        0.83      0.36 o
  -6  -8   5        6.77        7.51      0.60 o
  -5  -8   5        2.04        1.62      0.34 o
  -4  -8   5        9.61        9.53      1.12 o
  -3  -8   5        0.16        0.24      0.39 o
  -2  -8   5       55.44       54.80      1.76 o
  -1  -8   5       16.48       17.05      0.84 o
   0  -8   5       23.97       27.14      0.95 o
   1  -8   5        8.62        8.14      0.62 o
  -8  -7   5        6.69        3.18      0.56 o
  -7  -7   5        3.88        1.93      0.38 o
  -6  -7   5        0.48        0.33      0.28 o
  -5  -7   5        0.01       -0.05      0.20 o
  -4  -7   5       26.14       27.48      0.81 o
  -3  -7   5        1.32        0.66      0.25 o
  -2  -7   5        0.71        1.70      0.35 o
  -1  -7   5        4.20        4.60      0.36 o
   0  -7   5       10.38        9.61      0.56 o
   1  -7   5        7.80        7.49      0.45 o
   2  -7   5       18.08       22.53      0.99 o
   3  -7   5        8.40        9.48      0.64 o
  -8  -6   5       12.29       13.75      0.94 o
  -7  -6   5        2.04        3.89      0.61 o
  -6  -6   5       71.82       75.15      2.28 o
  -5  -6   5        2.74        1.14      0.21 o
  -4  -6   5       89.70       90.68      2.01 o
  -3  -6   5        0.63        0.61      0.19 o
  -2  -6   5      172.70      176.04      3.67 o
  -1  -6   5        3.04        1.58      0.25 o
   0  -6   5       39.86       44.00      1.47 o
   1  -6   5       34.53       31.98      0.99 o
   2  -6   5        2.53        1.13      0.25 o
   3  -6   5        3.14        3.43      0.41 o
   4  -6   5        3.95        2.61      0.38 o
  -8  -5   5       19.26       20.17      1.13 o
  -7  -5   5        0.84        0.52      0.30 o
  -6  -5   5       26.91       31.93      0.97 o
  -5  -5   5        8.83        6.01      0.35 o
  -4  -5   5       19.74       21.85      0.64 o
  -3  -5   5        0.33       -0.03      0.16 o
  -2  -5   5      348.42      334.54      6.87 o
  -1  -5   5       55.49       68.58      1.54 o
   0  -5   5      166.34      151.63      3.52 o
   1  -5   5       20.45       22.00      0.72 o
   2  -5   5       35.58       32.48      1.19 o
   3  -5   5        6.41        7.36      1.13 o
   4  -5   5        0.01       -0.22      0.22 o
   5  -5   5        0.69       -0.12      0.42 o
  -9  -4   5       14.35       12.97      1.45 o
  -8  -4   5        8.37        7.34      0.53 o
  -7  -4   5        0.19        0.81      0.30 o
  -6  -4   5        2.46        3.54      0.30 o
  -5  -4   5        0.02       -0.01      0.18 o
  -4  -4   5       83.38       95.25      2.04 o
  -3  -4   5      151.76      151.54      2.85 o
  -2  -4   5       21.93       22.94      0.62 o
  -1  -4   5      139.54      129.20      2.46 o
   0  -4   5       77.25       80.84      1.59 o
   1  -4   5       37.60       36.17      1.00 o
   2  -4   5        0.21        0.37      0.19 o
   3  -4   5       22.12       22.29      0.75 o
   4  -4   5        4.79        6.26      0.43 o
   5  -4   5        1.39        0.89      0.45 o
   6  -4   5        1.57        2.32      0.35 o
  -9  -3   5        0.01       -0.10      0.33 o
  -8  -3   5        9.57       10.31      0.64 o
  -7  -3   5       69.55       69.24      2.12 o
  -6  -3   5       40.63       43.19      1.42 o
  -5  -3   5       87.29       80.67      1.99 o
  -4  -3   5       47.39       52.50      1.18 o
  -3  -3   5       42.99       45.26      0.93 o
  -2  -3   5        5.57        7.83      0.28 o
  -1  -3   5       22.97       16.80      0.42 o
   0  -3   5      224.75      275.97      5.06 o
   1  -3   5      381.01      401.55      8.04 o
   2  -3   5       32.23       33.60      0.94 o
   3  -3   5       20.06       21.54      0.68 o
   4  -3   5       56.62       54.17      1.63 o
   5  -3   5       11.68        9.70      0.51 o
   6  -3   5        3.28        2.47      0.45 o
   7  -3   5        1.29        1.43      0.39 o
  -8  -2   5       12.88       13.83      0.72 o
  -7  -2   5       66.35       65.19      2.57 o
  -6  -2   5       12.97       14.28      0.66 o
  -5  -2   5       20.64       21.11      0.64 o
  -4  -2   5       86.95       99.23      2.39 o
  -3  -2   5     1206.85     1312.71     23.58 o
  -2  -2   5      152.15      145.20      2.71 o
  -1  -2   5      833.93      874.61     15.79 o
   0  -2   5      212.97      197.31      3.63 o
   1  -2   5     1123.16     1263.98     25.00 o
   2  -2   5       54.61       45.66      0.86 o
   3  -2   5      130.83      144.96      4.33 o
   4  -2   5       19.89       17.64      0.66 o
   5  -2   5       10.48        6.80      0.39 o
   6  -2   5       20.99       19.50      0.74 o
   7  -2   5        2.51        1.36      0.26 o
  -8  -1   5        2.66        2.60      0.39 o
  -7  -1   5        7.00        8.84      0.56 o
  -6  -1   5        5.67        6.06      0.44 o
  -5  -1   5      218.22      221.70      7.35 o
  -4  -1   5        3.55        2.57      0.16 o
  -3  -1   5      376.92      371.95      7.71 o
  -2  -1   5      524.14      573.64     11.36 o
  -1  -1   5      200.46      170.36      2.89 o
   0  -1   5       75.26       89.59      1.56 o
   1  -1   5      385.75      373.58      6.78 o
   2  -1   5      525.85      610.34     10.17 o
   3  -1   5       61.91       56.67      1.14 o
   4  -1   5       30.87       34.40      0.79 o
   5  -1   5        0.62        0.94      0.18 o
   6  -1   5      223.18      255.50      5.72 o
   7  -1   5       14.29       13.53      0.52 o
   8  -1   5        0.76        0.85      0.26 o
  -8   0   5        2.33        2.25      0.38 o
  -7   0   5        1.02        0.84      0.26 o
  -6   0   5      191.99      196.10      5.37 o
  -5   0   5      120.20      109.73      3.09 o
  -4   0   5      150.49      138.89      3.80 o
  -3   0   5        2.02        2.02      0.14 o
  -2   0   5       56.28       81.44      1.55 o
  -1   0   5      495.77      516.59      9.35 o
   0   0   5       57.27       62.20      1.20 o
   1   0   5      161.22      146.00      2.98 o
   2   0   5        0.41        0.11      0.06 o
   3   0   5      135.35      140.31      2.83 o
   4   0   5       95.65       88.40      2.77 o
   5   0   5      107.18      106.61      3.41 o
   6   0   5       67.93       58.54      1.74 o
   7   0   5       50.27       55.92      1.34 o
   8   0   5        0.25       -0.09      0.28 o
  -8   1   5        3.62        4.43      0.54 o
  -7   1   5        0.03        0.09      0.24 o
  -6   1   5        5.74        6.27      0.44 o
  -5   1   5        5.48        5.92      0.41 o
  -4   1   5        1.78        1.41      0.23 o
  -3   1   5       12.43       10.40      0.36 o
  -2   1   5      698.05      708.03     12.74 o
  -1   1   5       50.72       75.01      1.31 o
   0   1   5     2707.69     2665.98     48.04 o
   1   1   5      111.27      119.01      2.21 o
   2   1   5     1214.06     1246.76     22.43 o
   3   1   5       35.31       44.80      0.97 o
   4   1   5      605.83      692.75     22.13 o
   5   1   5       40.33       42.33      1.31 o
   6   1   5       13.86       15.05      0.56 o
   7   1   5      132.16      131.77      2.79 o
   8   1   5       23.40       27.10      0.81 o
   9   1   5        1.81        2.46      0.78 o
  -7   2   5        0.07       -0.29      0.29 o
  -6   2   5        0.27        0.55      0.24 o
  -5   2   5        4.45        3.92      0.33 o
  -4   2   5      114.82      105.48      3.10 o
  -3   2   5        0.01        0.10      0.13 o
  -2   2   5        5.25        5.39      0.32 o
  -1   2   5       17.07       16.89      0.41 o
   0   2   5      124.25      118.93      2.23 o
   1   2   5       62.51       80.19      1.40 o
   2   2   5      178.10      210.07      4.03 o
   3   2   5       38.19       41.11      0.85 o
   4   2   5      164.29      164.93      3.03 o
   5   2   5       10.29       11.99      0.48 o
   6   2   5       74.03       72.82      1.79 o
   7   2   5       64.53       70.16      1.77 o
   8   2   5        0.86       -0.11      0.22 o
  -7   3   5        1.37        2.12      0.56 o
  -6   3   5        1.33        1.66      0.50 o
  -5   3   5        2.69        3.52      0.38 o
  -4   3   5        7.92        7.71      0.50 o
  -3   3   5        8.23        7.23      0.42 o
  -2   3   5       17.86       23.13      0.81 o
  -1   3   5       38.67       41.69      0.86 o
   0   3   5      210.77      208.67      4.73 o
   1   3   5      291.97      329.60      6.01 o
   2   3   5      237.86      229.93      5.34 o
   3   3   5       19.79       21.99      1.23 o
   4   3   5      214.45      216.45      4.31 o
   5   3   5      161.88      184.89      3.74 o
   6   3   5        3.26        3.77      0.24 o
   7   3   5        5.44        4.61      0.33 o
   8   3   5       37.22       38.67      2.01 o
   9   3   5        6.24        6.50      0.42 o
  -6   4   5        3.11        2.73      0.47 o
  -5   4   5        2.28        2.24      0.50 o
  -4   4   5        0.13        0.39      0.29 o
  -3   4   5       17.66       17.74      0.79 o
  -2   4   5        5.16        4.94      0.24 o
  -1   4   5       11.33       11.06      0.34 o
   0   4   5      149.77      149.39      2.80 o
   1   4   5      106.67       99.13      1.88 o
   2   4   5      354.76      362.87      6.62 o
   3   4   5      394.34      400.43     10.20 o
   4   4   5       26.56       26.59      0.76 o
   5   4   5       14.76       15.21      1.12 o
   6   4   5        1.46        1.65      0.31 o
   7   4   5       22.47       26.30      1.43 o
   8   4   5        7.72        8.98      0.46 o
   9   4   5        4.77        4.49      0.73 o
  -5   5   5        1.24        1.21      0.37 o
  -4   5   5        3.91        2.74      0.45 o
  -3   5   5        7.29        8.92      0.72 o
  -2   5   5       25.51       28.77      1.46 o
  -1   5   5      109.19      105.03      2.25 o
   0   5   5       39.29       33.98      0.75 o
   1   5   5      275.73      267.74      4.93 o
   2   5   5        0.18        0.31      0.13 o
   3   5   5      284.78      284.83      7.32 o
   4   5   5       10.29       10.67      0.49 o
   5   5   5       53.33       48.60      2.07 o
   6   5   5       20.26       18.16      0.70 o
   7   5   5       49.99       51.74      1.57 o
   8   5   5        3.00        3.50      0.33 o
   9   5   5       19.98       21.20      0.85 o
  -4   6   5        2.43        2.94      0.61 o
  -3   6   5        3.78        5.60      0.44 o
  -2   6   5       22.12       22.51      0.86 o
  -1   6   5        2.69        2.27      0.23 o
   0   6   5       41.51       35.49      1.15 o
   1   6   5        6.74        7.40      0.33 o
   2   6   5        0.46       -0.11      0.19 o
   3   6   5       95.76       93.83      2.62 o
   4   6   5       54.25       50.32      1.52 o
   5   6   5      112.54      102.36      3.52 o
   6   6   5        0.14        0.04      0.25 o
   7   6   5       30.88       31.08      1.13 o
   8   6   5        1.24        1.37      0.31 o
   9   6   5       12.69       12.18      0.66 o
  -3   7   5        9.02        8.68      0.70 o
  -2   7   5        1.94        1.55      0.34 o
  -1   7   5       29.97       31.80      1.12 o
   0   7   5       33.26       32.49      0.95 o
   1   7   5       53.87       55.18      4.30 o
   2   7   5       29.86       26.13      1.14 o
   3   7   5       66.59       72.56      2.61 o
   4   7   5        0.09        0.02      0.21 o
   5   7   5        0.28       -0.21      0.21 o
   6   7   5        2.51        2.55      0.34 o
   7   7   5        5.47        7.34      0.51 o
   8   7   5       11.13       10.37      0.59 o
   9   7   5        0.12       -0.10      0.30 o
  -2   8   5        0.29        0.89      0.56 o
  -1   8   5        0.15        0.56      0.56 o
   0   8   5        2.49        1.40      0.40 o
   1   8   5        5.53        5.90      0.59 o
   2   8   5        1.04        0.73      0.40 o
   3   8   5        9.47        8.16      0.63 o
   4   8   5        1.01        1.10      0.30 o
   5   8   5       25.66       23.43      0.92 o
   6   8   5        0.02        0.26      0.30 o
   7   8   5        4.92        4.78      0.48 o
   8   8   5        1.76        1.35      0.34 o
   0   9   5        1.08        1.45      0.67 o
   1   9   5        3.84        4.52      0.59 o
   2   9   5        0.74        0.11      0.40 o
   3   9   5        6.20        7.47      0.67 o
   4   9   5        2.66        3.16      0.41 o
   5   9   5        7.46        7.21      0.54 o
   6   9   5       46.61       49.57      1.65 o
   7   9   5        1.10        1.31      0.36 o
   2  10   5        0.00        0.44      0.43 o
   3  10   5        2.04        2.07      0.55 o
   4  10   5        2.44        2.15      0.59 o
   5  10   5        0.34        0.28      0.47 o
  -4  -9   6        2.19        2.61      0.55 o
  -3  -9   6        0.95        0.84      0.61 o
  -2  -9   6       10.91       11.61      0.91 o
  -6  -8   6        5.42        8.08      0.75 o
  -5  -8   6       15.81       19.25      1.11 o
  -4  -8   6       11.91       14.27      1.01 o
  -3  -8   6       50.04       53.77      1.74 o
  -2  -8   6        3.57        4.67      0.49 o
  -1  -8   6       13.16       14.59      0.79 o
   0  -8   6        5.07        5.50      0.43 o
   1  -8   6        2.87        4.04      0.40 o
  -7  -7   6        0.06        0.67      0.43 o
  -6  -7   6        2.94        2.38      0.41 o
  -5  -7   6        3.61        5.39      0.47 o
  -4  -7   6       12.38       11.35      0.54 o
  -3  -7   6       17.21       19.19      0.82 o
  -2  -7   6        0.66        0.99      0.29 o
  -1  -7   6       30.07       30.30      0.95 o
   0  -7   6        1.09        0.03      0.23 o
   1  -7   6       37.37       39.81      1.22 o
   2  -7   6        9.99        8.46      0.60 o
   3  -7   6        0.02       -0.09      0.35 o
  -8  -6   6        0.87       -0.13      0.37 o
  -7  -6   6        1.37        0.34      0.37 o
  -6  -6   6        2.78        3.64      0.35 o
  -5  -6   6        0.00        0.34      0.22 o
  -4  -6   6       40.44       42.58      1.07 o
  -3  -6   6        3.09        3.59      0.34 o
  -2  -6   6       66.45       63.74      1.49 o
  -1  -6   6        5.25        3.50      0.30 o
   0  -6   6       76.86       72.98      1.87 o
   1  -6   6        0.01       -0.18      0.18 o
   2  -6   6       15.89       15.74      0.75 o
   3  -6   6        2.23        4.01      0.44 o
   4  -6   6        1.07        0.52      0.31 o
  -8  -5   6        0.09        0.13      0.37 o
  -7  -5   6       18.44       18.10      1.11 o
  -6  -5   6       11.14        7.01      0.66 o
  -5  -5   6       17.24       17.39      0.65 o
  -4  -5   6        1.89        2.86      0.24 o
  -3  -5   6       18.61       18.89      0.58 o
  -2  -5   6        0.19        0.85      0.22 o
  -1  -5   6       42.19       41.10      1.01 o
   0  -5   6        1.26        0.26      0.19 o
   1  -5   6        8.97        7.56      0.42 o
   2  -5   6        4.01        4.57      0.47 o
   3  -5   6        0.62        0.75      0.29 o
   4  -5   6       31.12       32.65      1.58 o
   5  -5   6        4.17        3.64      0.41 o
  -8  -4   6        9.11        8.08      0.86 o
  -7  -4   6       36.85       43.98      1.50 o
  -6  -4   6        9.66        9.80      0.57 o
  -5  -4   6       44.90       49.82      1.35 o
  -4  -4   6       89.15       89.88      1.95 o
  -3  -4   6       20.20       20.08      0.53 o
  -2  -4   6        1.60        3.15      0.19 o
  -1  -4   6       80.91       78.41      1.71 o
   0  -4   6       24.18       34.07      0.84 o
   1  -4   6      114.74      117.59      2.77 o
   2  -4   6        0.02        0.05      0.15 o
   3  -4   6       67.85       70.04      1.77 o
   4  -4   6        0.01       -0.06      0.24 o
   5  -4   6        3.46        4.13      0.38 o
   6  -4   6        0.70       -0.12      0.25 o
  -8  -3   6        1.66        2.18      0.39 o
  -7  -3   6        9.83        9.67      0.57 o
  -6  -3   6        4.39        5.42      0.39 o
  -5  -3   6       27.49       33.90      0.97 o
  -4  -3   6       30.95       32.89      1.45 o
  -3  -3   6        0.00       -0.01      0.10 o
  -2  -3   6       87.44       72.91      1.44 o
  -1  -3   6        4.41        2.19      0.15 o
   0  -3   6      209.02      195.73      3.65 o
   1  -3   6        1.84        3.83      0.23 o
   2  -3   6      100.85       97.46      2.62 o
   3  -3   6        0.36        1.30      0.20 o
   4  -3   6       18.95       16.20      0.58 o
   5  -3   6        0.74        2.35      0.31 o
   6  -3   6       12.57       14.84      0.67 o
   7  -3   6        0.08       -0.26      0.26 o
  -8  -2   6       14.38       15.97      0.81 o
  -7  -2   6       95.70       99.80      3.92 o
  -6  -2   6       54.89       49.55      1.59 o
  -5  -2   6       18.89       20.01      0.79 o
  -4  -2   6       13.96       17.39      0.59 o
  -3  -2   6        0.08        0.08      0.10 o
  -2  -2   6      244.03      251.56      4.63 o
  -1  -2   6      491.65      502.33      9.14 o
   0  -2   6       35.83       28.12      0.61 o
   1  -2   6       95.49       88.10      1.72 o
   2  -2   6       37.80       39.30      0.85 o
   3  -2   6        3.98        2.90      0.19 o
   4  -2   6        0.64        1.36      0.21 o
   5  -2   6        7.19        4.57      0.34 o
   6  -2   6        3.28        4.25      0.34 o
   7  -2   6        0.10        0.41      0.22 o
  -8  -1   6        4.12        3.32      0.48 o
  -7  -1   6        0.69        0.83      0.31 o
  -6  -1   6       42.13       41.66      1.39 o
  -5  -1   6       20.18       16.51      0.80 o
  -4  -1   6        0.22        0.84      0.32 o
  -3  -1   6       20.79       19.96      0.59 o
  -2  -1   6       27.93       35.21      0.85 o
  -1  -1   6      173.62      173.96      2.97 o
   0  -1   6        5.80        6.96      0.22 o
   1  -1   6      369.60      379.76      6.89 o
   2  -1   6       87.78      108.36      2.32 o
   3  -1   6      261.37      293.05      5.31 o
   4  -1   6        7.44        9.99      0.31 o
   5  -1   6        0.03        0.15      0.16 o
   6  -1   6       18.33       17.57      0.61 o
   7  -1   6        0.00       -0.14      0.17 o
   8  -1   6        2.69        2.04      0.29 o
  -8   0   6        1.14        1.51      0.54 o
  -7   0   6        0.59        0.53      0.49 o
  -6   0   6       40.92       39.48      1.35 o
  -5   0   6      265.07      263.11      7.07 o
  -4   0   6       37.80       38.85      1.24 o
  -3   0   6       64.15       71.07      1.39 o
  -2   0   6      311.87      322.16      6.14 o
  -1   0   6     1659.51     1813.05     32.54 o
   0   0   6      146.01      135.08      2.52 o
   1   0   6      127.34      136.41      2.79 o
   2   0   6      362.85      365.97      6.67 o
   3   0   6      123.76      145.98      2.74 o
   4   0   6       40.68       34.88      0.81 o
   5   0   6        1.92        1.80      0.13 o
   6   0   6       30.75       32.07      0.78 o
   7   0   6        0.00       -0.15      0.16 o
   8   0   6        2.60        2.14      0.30 o
  -7   1   6        0.15        0.25      0.28 o
  -6   1   6        0.40        0.21      0.24 o
  -5   1   6       79.05       81.29      2.40 o
  -4   1   6       40.54       40.67      1.31 o
  -3   1   6      347.77      338.15      8.94 o
  -2   1   6       62.27       62.12      1.12 o
  -1   1   6     1284.98     1347.34     24.26 o
   0   1   6       64.22       78.08      1.50 o
   1   1   6      919.51      951.60     17.14 o
   2   1   6        1.17        2.09      0.12 o
   3   1   6      189.92      206.55      3.81 o
   4   1   6       57.27       67.29      1.73 o
   5   1   6       21.02       21.67      0.63 o
   6   1   6       45.68       48.92      1.53 o
   7   1   6        0.13        0.02      0.21 o
   8   1   6       31.49       34.81      0.96 o
   9   1   6        1.65        0.89      0.47 o
  -7   2   6        0.04        0.22      0.30 o
  -6   2   6        0.00       -0.24      0.24 o
  -5   2   6       12.15       11.69      0.59 o
  -4   2   6      388.65      388.31     10.27 o
  -3   2   6      268.17      259.33      5.87 o
  -2   2   6        0.06        0.18      0.11 o
  -1   2   6       40.35       39.75      0.83 o
   0   2   6     1094.17     1268.63     22.88 o
   1   2   6     1104.73     1164.78     19.41 o
   2   2   6      182.66      218.58      4.01 o
   3   2   6      146.18      139.54      2.41 o
   4   2   6      256.11      287.75      5.23 o
   5   2   6       76.08       82.65      2.34 o
   6   2   6        0.60        0.76      0.14 o
   7   2   6      102.00      112.03      2.73 o
   8   2   6        9.43        9.14      0.86 o
   9   2   6       14.69       15.92      0.79 o
  -6   3   6        0.33        0.51      0.37 o
  -5   3   6        5.04        4.84      0.53 o
  -4   3   6        0.51        0.82      0.26 o
  -3   3   6       44.21       43.65      1.17 o
  -2   3   6       59.01       61.50      1.53 o
  -1   3   6       75.00       78.43      1.53 o
   0   3   6      356.91      332.68      6.69 o
   1   3   6       94.71      110.09      2.08 o
   2   3   6      393.75      357.11      6.51 o
   3   3   6        0.63        1.00      0.16 o
   4   3   6      114.62      115.06      2.16 o
   5   3   6        5.46        6.48      0.28 o
   6   3   6       17.63       19.47      0.55 o
   7   3   6       32.27       31.63      1.15 o
   8   3   6        5.15        5.15      0.35 o
   9   3   6       19.12       20.84      0.80 o
  -6   4   6        7.50        9.44      0.78 o
  -5   4   6       14.89       15.62      0.94 o
  -4   4   6        1.17        0.55      0.28 o
  -3   4   6        0.13        0.38      0.21 o
  -2   4   6      227.92      212.86      4.90 o
  -1   4   6      192.26      180.53      3.37 o
   0   4   6       16.06       17.89      0.51 o
   1   4   6      261.80      274.86      5.83 o
   2   4   6      187.76      204.01      3.78 o
   3   4   6       14.18       16.61      1.15 o
   4   4   6       15.93       16.84      0.64 o
   5   4   6       61.46       62.70      1.79 o
   6   4   6        1.67        1.01      0.23 o
   7   4   6        0.48        0.34      0.34 o
   8   4   6        1.50        1.91      0.32 o
   9   4   6       20.91       23.41      0.90 o
  -5   5   6        4.08        2.89      0.56 o
  -4   5   6        1.82        3.07      0.45 o
  -3   5   6       35.64       31.16      1.73 o
  -2   5   6        0.78        1.40      0.37 o
  -1   5   6      179.14      173.34      3.57 o
   0   5   6        0.01        0.38      0.14 o
   1   5   6      186.70      177.53      3.32 o
   2   5   6      193.27      188.13      3.85 o
   3   5   6       42.54       41.84      1.29 o
   4   5   6      142.64      146.39      3.92 o
   5   5   6       14.92       14.49      0.62 o
   6   5   6       64.98       69.50      2.09 o
   7   5   6        0.01        0.31      0.24 o
   8   5   6        0.17        0.32      0.24 o
   9   5   6        5.16        5.63      0.46 o
  -4   6   6        0.22       -0.16      0.37 o
  -3   6   6        5.09        3.79      0.45 o
  -2   6   6        3.47        3.14      0.34 o
  -1   6   6        5.15        6.60      0.59 o
   0   6   6       44.76       42.09      1.04 o
   1   6   6      116.71      120.17      2.88 o
   2   6   6        2.61        2.29      0.51 o
   3   6   6      117.87      119.52      3.27 o
   4   6   6      103.94       97.38      3.11 o
   5   6   6        1.56        1.12      0.34 o
   6   6   6        3.53        4.08      0.38 o
   7   6   6       48.75       48.17      1.61 o
   8   6   6        0.18        0.50      0.30 o
   9   6   6        9.82        9.39      1.12 o
  -3   7   6        3.98        4.89      0.59 o
  -2   7   6        0.35        0.25      0.26 o
  -1   7   6       20.16       20.29      0.86 o
   0   7   6       45.55       44.79      1.74 o
   1   7   6       74.17       75.95      2.69 o
   2   7   6       73.70       76.95      2.24 o
   3   7   6       17.23       16.96      0.73 o
   4   7   6        7.36        6.50      0.45 o
   5   7   6       14.56       14.63      0.69 o
   6   7   6        6.54        6.90      0.49 o
   7   7   6        0.12       -0.07      0.24 o
   8   7   6        1.59        2.04      0.36 o
  -2   8   6        3.78        6.37      0.89 o
  -1   8   6        0.38       -0.45      0.45 o
   0   8   6        9.72        9.84      1.01 o
   1   8   6       20.63       18.62      1.03 o
   2   8   6       85.83       78.42      2.81 o
   3   8   6        9.60        9.97      1.12 o
   4   8   6       13.80       18.11      1.45 o
   5   8   6        5.29        5.43      0.45 o
   6   8   6        8.94        5.29      0.47 o
   7   8   6       34.07       31.58      1.16 o
   8   8   6        8.46        8.55      0.56 o
   0   9   6        2.10        0.89      0.67 o
   1   9   6        0.19        0.39      0.40 o
   2   9   6       36.57       40.63      1.78 o
   3   9   6        0.01        0.95      0.47 o
   4   9   6       57.55       59.01      2.74 o
   5   9   6        1.90        3.05      0.65 o
   6   9   6        2.05        2.75      0.43 o
   7   9   6        3.02        2.16      0.43 o
   3  10   6        1.67        0.50      0.61 o
   4  10   6       11.40       11.23      0.95 o
   5  10   6        0.00        0.10      0.73 o
  -5  -8   7        4.21        2.57      0.78 o
  -4  -8   7        3.36        2.71      0.78 o
  -3  -8   7        0.38        0.10      0.30 o
  -2  -8   7        4.68        3.79      0.47 o
  -1  -8   7       15.76       18.00      0.90 o
   0  -8   7        2.00        1.06      0.36 o
  -7  -7   7        0.35        0.16      0.61 o
  -6  -7   7        1.00        1.37      0.36 o
  -5  -7   7       12.64       17.77      0.86 o
  -4  -7   7        1.33        1.75      0.29 o
  -3  -7   7       42.25       47.46      1.57 o
  -2  -7   7       39.21       40.46      1.40 o
  -1  -7   7       12.38       11.21      0.76 o
   0  -7   7       66.13       67.66      1.82 o
   1  -7   7        0.02       -0.06      0.23 o
   2  -7   7        3.75        3.80      0.37 o
  -7  -6   7        0.35        0.44      0.43 o
  -6  -6   7        2.41        4.08      0.43 o
  -5  -6   7        0.01       -0.22      0.22 o
  -4  -6   7       67.00       73.37      1.90 o
  -3  -6   7       29.31       29.60      0.94 o
  -2  -6   7       36.44       34.11      1.18 o
  -1  -6   7       30.86       32.88      1.53 o
   0  -6   7        0.66        0.81      0.25 o
   1  -6   7        0.07        0.12      0.21 o
   2  -6   7        0.41        0.52      0.25 o
   3  -6   7        1.88        0.96      0.30 o
   4  -6   7        4.30        5.42      0.78 o
  -8  -5   7        0.93        0.02      0.34 o
  -7  -5   7        3.57        2.01      0.38 o
  -6  -5   7        6.33        7.45      0.51 o
  -5  -5   7        5.92        7.75      0.43 o
  -4  -5   7       17.88       17.66      0.66 o
  -3  -5   7       48.62       48.18      1.16 o
  -2  -5   7       16.03       16.29      0.55 o
  -1  -5   7       47.21       44.30      1.09 o
   0  -5   7       22.09       19.24      0.67 o
   1  -5   7       30.69       29.49      0.94 o
   2  -5   7       16.73       16.48      0.66 o
   3  -5   7       28.08       27.71      0.95 o
   4  -5   7        3.51        2.66      0.74 o
   5  -5   7        1.22        1.49      0.34 o
  -8  -4   7        0.58        0.75      0.33 o
  -7  -4   7        0.00       -0.09      0.31 o
  -6  -4   7        0.00       -0.23      0.23 o
  -5  -4   7        0.53        2.02      0.25 o
  -4  -4   7        9.76       10.04      0.46 o
  -3  -4   7        2.82        3.75      0.24 o
  -2  -4   7       60.53       61.73      1.28 o
  -1  -4   7       47.05       35.91      0.89 o
   0  -4   7      125.36      134.65      2.84 o
   1  -4   7       90.76       71.29      1.82 o
   2  -4   7       60.24       55.78      1.48 o
   3  -4   7        5.33        6.40      0.56 o
   4  -4   7        0.11        0.25      0.21 o
   5  -4   7       19.03       25.96      1.00 o
   6  -4   7        0.29       -0.25      0.25 o
  -8  -3   7        0.30        0.10      0.45 o
  -7  -3   7        7.86        7.61      0.85 o
  -6  -3   7        2.70        4.80      0.44 o
  -5  -3   7       80.48       77.59      2.32 o
  -4  -3   7        1.92        1.11      0.19 o
  -3  -3   7       92.67       88.53      2.73 o
  -2  -3   7       26.21       22.45      0.56 o
  -1  -3   7       26.78       29.22      0.68 o
   0  -3   7       14.88       10.64      0.42 o
   1  -3   7       28.14       29.37      0.76 o
   2  -3   7        4.60        4.26      0.30 o
   3  -3   7        0.63        1.40      0.24 o
   4  -3   7        0.11        0.13      0.18 o
   5  -3   7        9.50       13.03      0.61 o
   6  -3   7       16.17       17.98      0.79 o
  -8  -2   7       14.70       13.62      0.74 o
  -7  -2   7        9.76        8.60      0.57 o
  -6  -2   7        4.06        4.71      0.43 o
  -5  -2   7       37.37       38.70      1.31 o
  -4  -2   7       13.73       11.90      0.46 o
  -3  -2   7      140.25      144.66      2.74 o
  -2  -2   7       17.16       21.95      0.54 o
  -1  -2   7      157.59      161.90      3.03 o
   0  -2   7       77.29       56.14      1.15 o
   1  -2   7       52.32       52.38      1.17 o
   2  -2   7       19.64       18.61      0.49 o
   3  -2   7       59.40       64.24      1.44 o
   4  -2   7       21.70       24.95      0.68 o
   5  -2   7       31.02       31.25      1.07 o
   6  -2   7        3.77        2.66      0.31 o
   7  -2   7        0.02        0.05      0.22 o
  -8  -1   7        0.30        0.25      0.31 o
  -7  -1   7       20.95       19.27      0.87 o
  -6  -1   7       35.24       36.40      1.26 o
  -5  -1   7       28.60       26.63      0.98 o
  -4  -1   7        7.26        7.38      0.55 o
  -3  -1   7      140.21      155.98      3.24 o
  -2  -1   7       61.51       59.82      1.18 o
  -1  -1   7      102.05      102.85      1.81 o
   0  -1   7      206.88      190.83      3.26 o
   1  -1   7       49.46       45.94      0.94 o
   2  -1   7       86.52       81.24      1.59 o
   3  -1   7        0.55        0.57      0.12 o
   4  -1   7       49.38       49.35      1.16 o
   5  -1   7        1.07        1.67      0.32 o
   6  -1   7       11.13        8.09      0.72 o
   7  -1   7        1.67        1.93      0.25 o
   8  -1   7        3.29        4.12      0.42 o
  -7   0   7        6.33        6.40      0.53 o
  -6   0   7       12.00       13.36      0.91 o
  -5   0   7      288.65      283.18      7.63 o
  -4   0   7       42.37       39.80      1.31 o
  -3   0   7      100.85      105.47      4.88 o
  -2   0   7       49.76       52.04      0.95 o
  -1   0   7        7.55       16.44      0.41 o
   0   0   7      175.75      163.30      3.04 o
   1   0   7      170.08      158.53      3.25 o
   2   0   7       70.70       69.59      1.36 o
   3   0   7        3.12        1.92      0.13 o
   4   0   7       13.92       14.31      0.44 o
   5   0   7        0.01        0.16      0.14 o
   6   0   7        0.60        1.04      0.26 o
   7   0   7        1.60        2.24      0.26 o
   8   0   7        7.68        7.92      0.40 o
  -7   1   7       10.63        9.67      0.61 o
  -6   1   7       24.27       22.85      0.94 o
  -5   1   7       24.53       23.06      0.92 o
  -4   1   7      152.97      159.10      4.41 o
  -3   1   7      155.92      161.49      4.41 o
  -2   1   7        5.55        6.05      0.40 o
  -1   1   7      342.62      352.00      6.42 o
   0   1   7        7.62        6.66      0.23 o
   1   1   7      459.05      467.10      8.47 o
   2   1   7        3.14        2.60      0.17 o
   3   1   7      503.63      533.18      9.67 o
   4   1   7       28.96       38.31      0.89 o
   5   1   7       80.07       76.52      3.04 o
   6   1   7        0.94        0.09      0.16 o
   7   1   7        5.91        6.32      0.30 o
   8   1   7        4.86        4.51      0.35 o
  -7   2   7        2.18        3.29      0.54 o
  -6   2   7        8.22        8.06      0.56 o
  -5   2   7       15.54       15.92      0.86 o
  -4   2   7      184.07      173.39      4.75 o
  -3   2   7      729.17      694.28     18.16 o
  -2   2   7        4.77        6.07      0.22 o
  -1   2   7       42.78       39.83      0.90 o
   0   2   7      120.36      114.54      2.18 o
   1   2   7       59.58       70.75      1.28 o
   2   2   7        0.77        0.06      0.12 o
   3   2   7       73.01       79.58      1.44 o
   4   2   7       40.05       37.29      0.79 o
   5   2   7       30.98       30.96      0.77 o
   6   2   7        0.03        0.13      0.16 o
   7   2   7       15.96       15.57      1.06 o
   8   2   7        4.87        5.32      0.52 o
   9   2   7        0.00        0.17      0.28 o
  -6   3   7        0.02        0.56      0.37 o
  -5   3   7        0.94        0.54      0.28 o
  -4   3   7        4.94        3.99      0.38 o
  -3   3   7      122.54      124.15      3.48 o
  -2   3   7       15.94       20.85      0.84 o
  -1   3   7       21.32       20.63      0.52 o
   0   3   7        8.19       12.38      0.38 o
   1   3   7      156.19      165.07      3.10 o
   2   3   7       39.52       46.39      0.96 o
   3   3   7       63.92       66.58      1.47 o
   4   3   7       62.05       73.18      1.62 o
   5   3   7        0.34        0.31      0.15 o
   6   3   7       29.76       29.82      1.18 o
   7   3   7       11.22       10.91      0.55 o
   8   3   7       16.03       15.91      0.59 o
   9   3   7        2.49        3.07      0.44 o
  -5   4   7        2.45        2.23      0.45 o
  -4   4   7       49.67       53.57      1.72 o
  -3   4   7        0.05        0.58      0.50 o
  -2   4   7     1007.73     1035.57     23.00 o
  -1   4   7      116.59      115.06      2.44 o
   0   4   7      110.78      111.24      2.36 o
   1   4   7        4.27        4.10      0.26 o
   2   4   7       98.82      110.08      2.31 o
   3   4   7      241.63      243.67      5.51 o
   4   4   7        0.07        0.06      0.15 o
   5   4   7        1.50        1.13      0.23 o
   6   4   7        4.24        4.10      0.31 o
   7   4   7        0.93        1.40      0.26 o
   8   4   7        7.85        9.41      0.64 o
   9   4   7        6.25        6.90      0.56 o
  -5   5   7        0.30        0.06      0.45 o
  -4   5   7        8.83        7.85      0.70 o
  -3   5   7       19.38       17.60      0.81 o
  -2   5   7       45.39       49.97      1.37 o
  -1   5   7       39.05       44.63      1.53 o
   0   5   7      703.95      735.41     14.65 o
   1   5   7       23.34       21.78      0.63 o
   2   5   7      812.74      833.02     18.55 o
   3   5   7      148.58      149.53      3.98 o
   4   5   7      369.58      376.62      9.68 o
   5   5   7       69.39       69.12      2.00 o
   6   5   7      161.31      165.80      5.24 o
   7   5   7        3.64        3.38      0.35 o
   8   5   7       42.08       43.47      1.41 o
   9   5   7       24.09       26.01      1.73 o
  -4   6   7       11.03       14.02      0.94 o
  -3   6   7        1.64        0.89      0.67 o
  -2   6   7        8.35        7.02      0.48 o
  -1   6   7      117.60      115.61      2.80 o
   0   6   7      351.39      358.40      8.12 o
   1   6   7        0.31        0.74      0.20 o
   2   6   7       82.33       85.73      3.04 o
   3   6   7        4.44        3.31      0.40 o
   4   6   7        3.37        3.20      0.36 o
   5   6   7      158.17      156.29      4.22 o
   6   6   7       71.44       67.38      2.00 o
   7   6   7        7.12        6.54      0.70 o
   8   6   7       15.77       15.97      1.08 o
   9   6   7       10.65       12.21      0.69 o
  -3   7   7        0.45        0.62      0.43 o
  -2   7   7       18.75       23.29      2.01 o
  -1   7   7       11.23       10.29      1.01 o
   0   7   7        6.86        7.57      0.93 o
   1   7   7        0.80        0.77      0.61 o
   2   7   7       15.64       18.96      0.77 o
   3   7   7        0.51        0.82      0.26 o
   4   7   7       10.77       10.77      0.58 o
   5   7   7       10.69        9.61      0.79 o
   6   7   7       23.50       24.48      1.00 o
   7   7   7       39.79       36.52      1.29 o
   8   7   7        1.62        1.89      0.36 o
  -1   8   7        0.07        0.22      0.56 o
   0   8   7       18.87       18.67      1.45 o
   1   8   7       27.01       29.57      1.34 o
   2   8   7       10.21        9.60      0.78 o
   3   8   7       10.12        9.20      0.78 o
   4   8   7        0.07        0.00      0.26 o
   5   8   7        7.51        6.57      0.77 o
   6   8   7       34.54       34.38      1.27 o
   7   8   7       12.41       12.98      0.70 o
   8   8   7        0.55        0.53      0.33 o
   0   9   7       13.45       13.08      1.34 o
   1   9   7        5.40        9.50      1.12 o
   2   9   7        4.14        5.34      1.34 o
   3   9   7       43.23       52.16      2.13 o
   4   9   7        1.42        1.70      0.42 o
   5   9   7        6.66        7.93      0.60 o
   6   9   7        2.14        2.39      0.43 o
   7   9   7        3.89        5.93      1.01 o
  -4  -8   8       26.59       27.17      2.01 o
  -3  -8   8       12.54       12.57      0.73 o
  -2  -8   8       30.54       34.78      1.31 o
  -1  -8   8        1.48        1.54      0.41 o
  -6  -7   8       15.23       19.23      1.68 o
  -5  -7   8       40.79       36.46      1.35 o
  -4  -7   8       11.22       14.39      0.77 o
  -3  -7   8       17.62       17.81      0.84 o
  -2  -7   8       22.99       21.69      1.34 o
  -1  -7   8        1.46        1.28      0.43 o
   0  -7   8       10.55       11.31      0.59 o
   1  -7   8        6.74        5.74      0.45 o
   2  -7   8        4.72        6.82      0.71 o
  -7  -6   8       16.46       17.12      1.10 o
  -6  -6   8        0.01        0.17      0.33 o
  -5  -6   8       45.77       49.31      1.68 o
  -4  -6   8       27.15       25.96      1.03 o
  -3  -6   8       12.60       12.34      0.57 o
  -2  -6   8        6.98        6.32      0.47 o
  -1  -6   8        0.43       -0.05      0.21 o
   0  -6   8      102.61       96.84      2.43 o
   1  -6   8       29.88       30.57      0.99 o
   2  -6   8       17.57       17.82      0.74 o
   3  -6   8        0.68        0.38      0.25 o
  -7  -5   8        1.03        1.84      0.56 o
  -6  -5   8        3.60        4.07      0.45 o
  -5  -5   8       21.03       26.68      0.89 o
  -4  -5   8       13.80       16.80      0.66 o
  -3  -5   8      239.52      241.09      5.57 o
  -2  -5   8        0.35        0.56      0.21 o
  -1  -5   8      138.06      132.87      2.86 o
   0  -5   8       47.74       46.58      1.30 o
   1  -5   8       32.41       32.79      1.00 o
   2  -5   8       42.90       39.99      1.19 o
   3  -5   8        3.74        4.95      0.39 o
   4  -5   8        6.31        4.58      0.46 o
  -7  -4   8        0.04        0.26      0.31 o
  -6  -4   8        0.87        0.12      0.26 o
  -5  -4   8       11.53       13.68      0.70 o
  -4  -4   8        2.90        3.97      0.30 o
  -3  -4   8       69.14       71.23      1.62 o
  -2  -4   8      246.62      246.14      5.07 o
  -1  -4   8        0.07        0.09      0.16 o
   0  -4   8       29.84       26.84      0.75 o
   1  -4   8        1.73        1.13      0.21 o
   2  -4   8       22.25       17.47      0.66 o
   3  -4   8       27.11       31.18      0.97 o
   4  -4   8        0.21        0.00      0.24 o
   5  -4   8        0.08        0.43      0.31 o
  -8  -3   8        0.03       -0.11      0.56 o
  -7  -3   8        4.79        5.37      0.49 o
  -6  -3   8        1.01       -0.05      0.24 o
  -5  -3   8        0.21        0.33      0.32 o
  -4  -3   8        0.06        0.10      0.15 o
  -3  -3   8       14.31       13.36      0.46 o
  -2  -3   8      116.07      118.97      2.30 o
  -1  -3   8       16.91       17.82      0.55 o
   0  -3   8        0.06       -0.13      0.13 o
   1  -3   8        8.58       11.37      0.50 o
   2  -3   8       39.57       39.42      1.15 o
   3  -3   8        0.64        0.96      0.21 o
   4  -3   8        3.88        5.73      0.37 o
   5  -3   8        0.87        0.94      0.26 o
   6  -3   8        1.10        1.16      0.31 o
  -7  -2   8       21.18       24.91      1.05 o
  -6  -2   8        0.06       -0.24      0.24 o
  -5  -2   8       16.17       18.85      1.12 o
  -4  -2   8       12.53       10.32      0.57 o
  -3  -2   8       27.42       29.00      0.86 o
  -2  -2   8       71.21       73.22      1.46 o
  -1  -2   8        3.02        3.70      0.20 o
   0  -2   8       44.73       49.25      1.15 o
   1  -2   8      115.48      116.88      2.24 o
   2  -2   8       59.43       62.25      1.31 o
   3  -2   8      109.30       93.18      1.85 o
   4  -2   8       53.88       41.36      1.03 o
   5  -2   8        1.14        0.39      0.21 o
   6  -2   8        0.19        0.84      0.26 o
   7  -2   8        3.30        5.13      0.41 o
  -7  -1   8       10.30       10.23      0.93 o
  -6  -1   8        1.12        1.67      0.42 o
  -5  -1   8       22.96       23.23      0.94 o
  -4  -1   8       37.73       38.11      1.29 o
  -3  -1   8       70.69       66.76      1.67 o
  -2  -1   8      139.72      130.96      2.49 o
  -1  -1   8       50.98       51.63      0.98 o
   0  -1   8      336.29      324.58      5.50 o
   1  -1   8       85.88       81.01      1.60 o
   2  -1   8       69.78       65.34      1.32 o
   3  -1   8       19.59       15.87      0.52 o
   4  -1   8       18.84       15.60      0.51 o
   5  -1   8        0.40        0.51      0.21 o
   6  -1   8       11.23        8.67      0.42 o
   7  -1   8        0.29       -0.17      0.17 o
  -7   0   8        0.50        0.31      0.31 o
  -6   0   8       37.04       36.68      1.68 o
  -5   0   8        5.55        4.32      0.43 o
  -4   0   8        2.45        1.87      0.30 o
  -3   0   8        0.23        0.39      0.21 o
  -2   0   8        1.22        1.42      0.22 o
  -1   0   8       37.24       30.61      0.68 o
   0   0   8      239.93      220.27      4.08 o
   1   0   8      103.88       98.48      2.08 o
   2   0   8      339.35      304.20      6.14 o
   3   0   8        1.08        0.57      0.17 o
   4   0   8      123.34      130.01      2.71 o
   5   0   8        0.01        0.09      0.15 o
   6   0   8      107.52      111.95      2.67 o
   7   0   8        9.47        8.49      0.44 o
   8   0   8        0.78        0.56      0.17 o
  -7   1   8        2.66        2.99      0.44 o
  -6   1   8        6.97        6.29      0.49 o
  -5   1   8        5.72        4.94      0.43 o
  -4   1   8      174.65      173.42      4.79 o
  -3   1   8        0.26        0.09      0.23 o
  -2   1   8       58.84       60.28      1.12 o
  -1   1   8      221.85      228.11      4.22 o
   0   1   8       77.22       76.17      1.50 o
   1   1   8      181.20      178.17      3.33 o
   2   1   8       25.51       23.92      0.63 o
   3   1   8       68.87       70.27      1.56 o
   4   1   8        6.47        5.51      0.30 o
   5   1   8       11.39       10.36      0.42 o
   6   1   8        2.15        2.35      0.23 o
   7   1   8       11.05       11.45      0.64 o
   8   1   8        3.94        4.00      0.28 o
  -6   2   8        1.63        2.08      0.43 o
  -5   2   8        0.70        0.66      0.26 o
  -4   2   8       11.07       12.47      0.66 o
  -3   2   8      120.83      118.35      4.49 o
  -2   2   8       22.16       21.56      0.83 o
  -1   2   8        3.09        2.76      0.19 o
   0   2   8      198.82      191.98      3.30 o
   1   2   8       53.25       58.06      1.08 o
   2   2   8       52.73       46.86      0.98 o
   3   2   8        9.69       11.94      0.36 o
   4   2   8       31.92       32.36      0.81 o
   5   2   8        4.61        5.49      0.28 o
   6   2   8        5.94        5.20      0.29 o
   7   2   8       15.69       15.84      0.59 o
   8   2   8        0.83        0.46      0.18 o
  -6   3   8       12.67       16.88      1.05 o
  -5   3   8        0.35       -0.28      0.30 o
  -4   3   8       19.58       19.30      0.85 o
  -3   3   8        5.59        7.18      0.47 o
  -2   3   8      156.92      164.04      3.83 o
  -1   3   8       78.73       77.10      1.78 o
   0   3   8       12.31       10.85      0.38 o
   1   3   8      138.40      143.90      2.52 o
   2   3   8       30.16       29.34      0.67 o
   3   3   8       41.19       41.80      0.91 o
   4   3   8        2.78        2.47      0.18 o
   5   3   8       29.65       28.75      0.76 o
   6   3   8       20.82       21.73      0.70 o
   7   3   8        4.81        4.36      0.55 o
   8   3   8        0.14        0.04      0.18 o
   9   3   8        0.10       -0.20      0.20 o
  -5   4   8        9.81       11.74      1.23 o
  -4   4   8       16.13       16.82      0.79 o
  -3   4   8        8.50        7.36      0.50 o
  -2   4   8       19.06       19.22      0.68 o
  -1   4   8      209.56      197.78      4.05 o
   0   4   8        6.81        6.99      0.36 o
   1   4   8        0.98        1.41      0.20 o
   2   4   8       68.08       65.48      1.47 o
   3   4   8       22.97       24.76      0.66 o
   4   4   8        9.75       10.15      0.50 o
   5   4   8        2.50        2.64      0.36 o
   6   4   8        4.83        4.82      0.38 o
   7   4   8        0.05        0.05      0.24 o
   8   4   8       12.30       13.02      0.83 o
   9   4   8        5.42        4.79      0.64 o
  -4   5   8       45.20       51.89      3.07 o
  -3   5   8        3.74        5.00      0.44 o
  -2   5   8      150.47      150.92      5.21 o
  -1   5   8      103.72      122.29      2.94 o
   0   5   8       74.04       67.59      2.10 o
   1   5   8        0.68        1.15      0.21 o
   2   5   8       63.73       58.08      1.34 o
   3   5   8       20.44       21.21      0.72 o
   4   5   8       55.45       58.56      1.76 o
   5   5   8       22.55       23.28      1.07 o
   6   5   8        3.18        3.88      0.57 o
   7   5   8        9.11       10.03      1.01 o
   8   5   8        0.28        0.25      0.45 o
  -3   6   8        6.48        6.97      0.67 o
  -2   6   8        0.44        0.87      0.37 o
  -1   6   8       13.75       16.20      0.75 o
   0   6   8      115.57      124.36      3.48 o
   1   6   8       74.33       77.88      1.97 o
   2   6   8       44.16       42.39      1.68 o
   3   6   8        6.45        5.24      0.41 o
   4   6   8      189.56      174.99      8.83 o
   5   6   8       11.13       11.84      0.97 o
   6   6   8       71.10       68.60      2.04 o
   7   6   8        0.03       -0.04      0.26 o
   8   6   8       19.16       18.69      1.34 o
  -2   7   8        0.45        0.67      0.67 o
  -1   7   8        3.66        3.47      0.67 o
   0   7   8        1.45        1.55      0.43 o
   1   7   8        4.19        6.02      0.45 o
   2   7   8      157.67      171.14      6.47 o
   3   7   8        0.26        0.26      0.43 o
   4   7   8       83.35       78.15      4.03 o
   5   7   8        1.93        1.84      0.46 o
   6   7   8        3.16        3.49      0.45 o
   7   7   8        5.44        4.44      0.43 o
   8   7   8        0.32        0.29      0.30 o
  -1   8   8        7.99       13.53      1.23 o
   0   8   8        9.67        9.06      1.01 o
   1   8   8        3.22        2.13      0.47 o
   2   8   8      109.35      114.02      7.66 o
   3   8   8       22.63       24.15      1.01 o
   4   8   8       18.31       18.11      1.03 o
   5   8   8        6.88        7.19      0.67 o
   6   8   8        0.53        0.52      0.32 o
   7   8   8        2.07        1.13      0.34 o
   1   9   8       57.56       65.97      3.58 o
   2   9   8        0.03        0.23      0.50 o
   3   9   8        7.54        9.15      0.75 o
   4   9   8       30.43       30.81      1.46 o
   5   9   8        9.31       12.75      1.34 o
   6   9   8        2.80        2.04      0.56 o
  -5  -7   9       28.14       28.75      1.18 o
  -4  -7   9       46.83       49.63      2.06 o
  -3  -7   9        0.92        0.96      0.36 o
  -2  -7   9        6.27        5.55      0.54 o
  -1  -7   9        1.56        1.49      0.39 o
   0  -7   9        2.19        2.83      0.37 o
   1  -7   9        0.17        0.05      0.27 o
  -6  -6   9        4.40        2.96      0.67 o
  -5  -6   9       27.03       23.85      1.26 o
  -4  -6   9        2.10        2.68      0.39 o
  -3  -6   9       42.75       45.07      1.31 o
  -2  -6   9       12.96       14.40      0.73 o
  -1  -6   9       41.92       42.85      1.26 o
   0  -6   9       29.10       29.41      0.99 o
   1  -6   9        2.30        1.39      0.29 o
   2  -6   9        0.21        0.10      0.24 o
  -7  -5   9       13.34       15.35      1.07 o
  -6  -5   9       37.57       41.54      1.48 o
  -5  -5   9        0.76        0.11      0.40 o
  -4  -5   9      150.45      152.01      4.28 o
  -3  -5   9      168.09      167.23      3.96 o
  -2  -5   9       45.56       43.94      1.27 o
  -1  -5   9        2.59        3.03      0.37 o
   0  -5   9       73.96       71.13      1.87 o
   1  -5   9       21.09       19.38      0.75 o
   2  -5   9       30.58       26.94      0.92 o
   3  -5   9        1.54        2.89      0.34 o
   4  -5   9        1.17        1.04      0.35 o
  -7  -4   9        1.31        1.38      0.39 o
  -6  -4   9        1.82        2.33      0.38 o
  -5  -4   9        5.54        3.55      0.51 o
  -4  -4   9       38.05       42.48      1.24 o
  -3  -4   9       35.24       35.49      1.25 o
  -2  -4   9        0.53        1.18      0.29 o
  -1  -4   9       62.06       57.66      1.47 o
   0  -4   9       99.29       90.60      2.01 o
   1  -4   9       43.17       37.14      1.55 o
   2  -4   9      347.18      323.58      7.34 o
   3  -4   9        3.87        2.53      0.32 o
   4  -4   9       60.73       60.25      1.65 o
   5  -4   9        0.00        0.03      0.26 o
  -7  -3   9        2.60        1.54      0.38 o
  -6  -3   9       17.95       15.49      0.79 o
  -5  -3   9        9.26        7.31      0.49 o
  -4  -3   9        1.10        1.70      0.35 o
  -3  -3   9       42.50       46.17      1.27 o
  -2  -3   9      264.24      266.94      5.46 o
  -1  -3   9      595.54      591.33     11.84 o
   0  -3   9       19.48       16.76      0.55 o
   1  -3   9       60.35       61.05      1.43 o
   2  -3   9        5.71        4.75      0.32 o
   3  -3   9        1.19        0.58      0.27 o
   4  -3   9        0.66        0.85      0.25 o
   5  -3   9        0.05        0.14      0.22 o
   6  -3   9        0.07        0.53      0.27 o
  -7  -2   9        3.40        2.87      0.43 o
  -6  -2   9        6.80        6.13      0.51 o
  -5  -2   9       14.15       12.86      0.66 o
  -4  -2   9        2.62        2.60      0.34 o
  -3  -2   9        2.85        2.79      0.25 o
  -2  -2   9        3.71        3.45      0.21 o
  -1  -2   9      108.20      106.22      2.29 o
   0  -2   9      215.30      213.70      4.40 o
   1  -2   9        0.01        0.11      0.17 o
   2  -2   9        0.26       -0.02      0.16 o
   3  -2   9       61.47       47.49      1.18 o
   4  -2   9      111.21      102.50      2.24 o
   5  -2   9        0.08       -0.20      0.20 o
   6  -2   9       10.80       11.52      0.61 o
  -7  -1   9        1.98        1.92      0.39 o
  -6  -1   9       11.45       15.01      1.05 o
  -5  -1   9       13.69       14.53      0.72 o
  -4  -1   9       99.51       96.93      2.82 o
  -3  -1   9      121.30      118.23      2.84 o
  -2  -1   9       39.42       38.23      0.86 o
  -1  -1   9      307.39      292.16      4.96 o
   0  -1   9      119.77      114.03      2.20 o
   1  -1   9       38.21       37.43      0.84 o
   2  -1   9       70.50       69.61      1.43 o
   3  -1   9       57.10       57.64      1.23 o
   4  -1   9       50.38       50.85      1.23 o
   5  -1   9       65.74       59.98      1.43 o
   6  -1   9        1.33        0.55      0.23 o
   7  -1   9        3.13        2.58      0.32 o
  -7   0   9        0.03       -0.31      0.31 o
  -6   0   9        4.79        4.62      0.46 o
  -5   0   9        3.04        4.23      0.39 o
  -4   0   9       43.42       45.74      1.52 o
  -3   0   9       61.83       59.89      1.85 o
  -2   0   9       74.78       77.82      1.41 o
  -1   0   9      189.71      193.23      3.33 o
   0   0   9       21.66       19.69      0.58 o
   1   0   9        0.54        0.42      0.15 o
   2   0   9       80.55       79.13      1.75 o
   3   0   9      189.96      188.32      3.90 o
   4   0   9       61.61       62.32      1.41 o
   5   0   9      227.74      217.58      4.46 o
   6   0   9        0.04        0.73      0.23 o
   7   0   9       17.98       18.29      0.68 o
  -6   1   9        4.95        4.70      0.46 o
  -5   1   9        2.73        2.75      0.38 o
  -4   1   9       13.33       13.94      0.67 o
  -3   1   9        0.09        0.23      0.69 o
  -2   1   9        4.48        4.38      0.24 o
  -1   1   9       14.50       12.35      0.36 o
   0   1   9       33.05       29.22      0.67 o
   1   1   9       14.63       14.94      0.47 o
   2   1   9      103.37       98.70      2.12 o
   3   1   9      109.51      108.15      2.31 o
   4   1   9       22.21       22.83      0.71 o
   5   1   9        3.75        2.88      0.27 o
   6   1   9       41.23       43.93      1.39 o
   7   1   9       14.45       14.96      0.55 o
   8   1   9        0.49        1.06      0.23 o
  -6   2   9        0.57        0.49      0.46 o
  -5   2   9        1.98        1.74      0.54 o
  -4   2   9        0.77        0.83      0.30 o
  -3   2   9        7.78        6.52      0.44 o
  -2   2   9        1.13        0.84      0.24 o
  -1   2   9        2.26        1.58      0.14 o
   0   2   9        4.31        6.37      0.23 o
   1   2   9        9.74        9.39      0.38 o
   2   2   9      254.38      239.70      4.46 o
   3   2   9       76.71       75.76      1.69 o
   4   2   9       57.93       56.01      1.29 o
   5   2   9       12.97       10.20      0.40 o
   6   2   9        0.13        0.04      0.17 o
   7   2   9        1.20        1.74      0.24 o
   8   2   9        3.27        3.45      0.29 o
  -5   3   9        0.11        0.09      0.30 o
  -4   3   9        0.17        0.46      0.28 o
  -3   3   9        1.20        2.05      0.31 o
  -2   3   9       40.14       44.11      1.75 o
  -1   3   9       64.64       60.58      1.25 o
   0   3   9       12.15       12.07      0.48 o
   1   3   9      183.54      182.76      3.43 o
   2   3   9       20.97       20.62      0.55 o
   3   3   9      105.19      106.88      2.10 o
   4   3   9       29.73       33.62      0.85 o
   5   3   9      127.09      125.67      2.98 o
   6   3   9        2.28        2.45      0.36 o
   7   3   9        5.17        4.26      0.32 o
   8   3   9       11.80       13.06      0.59 o
  -5   4   9        4.82        7.90      2.07 o
  -4   4   9        0.13       -0.11      0.31 o
  -3   4   9       15.21       17.68      0.82 o
  -2   4   9        0.01       -0.23      0.23 o
  -1   4   9       65.49       70.33      1.77 o
   0   4   9       59.70       53.81      1.69 o
   1   4   9        8.05        9.18      0.80 o
   2   4   9      107.59      105.69      2.26 o
   3   4   9       16.16       16.17      0.50 o
   4   4   9        1.56        1.88      0.26 o
   5   4   9       51.21       49.15      1.33 o
   6   4   9        1.68        2.38      0.28 o
   7   4   9       26.18       29.74      2.01 o
   8   4   9        1.58        1.73      0.33 o
  -4   5   9        0.04       -0.07      0.78 o
  -3   5   9       19.05       21.97      0.96 o
  -2   5   9       49.49       50.39      1.68 o
  -1   5   9        6.11        7.51      0.69 o
   0   5   9      139.19      136.80      5.99 o
   1   5   9       83.48       82.46      1.84 o
   2   5   9       90.92       86.59      2.15 o
   3   5   9       53.23       49.90      1.48 o
   4   5   9       30.76       27.67      1.19 o
   5   5   9       22.02       20.30      0.83 o
   6   5   9       10.71        9.78      0.79 o
   7   5   9        0.93        0.85      0.31 o
   8   5   9        0.02        0.04      0.26 o
  -3   6   9        0.08       -0.67      0.67 o
  -2   6   9        0.00        0.39      0.40 o
  -1   6   9       71.06       71.70      2.17 o
   0   6   9       33.81       31.24      1.37 o
   1   6   9       93.41       97.73      2.79 o
   2   6   9       12.87       10.82      0.52 o
   3   6   9        0.05        0.21      0.23 o
   4   6   9        6.62        6.38      0.45 o
   5   6   9        0.92        1.18      0.38 o
   6   6   9        2.51        2.69      0.45 o
   7   6   9        0.16        0.14      0.26 o
   8   6   9        3.89        4.07      0.44 o
  -1   7   9        1.21        1.90      0.56 o
   0   7   9       47.72       46.27      2.91 o
   1   7   9       10.34       14.05      0.76 o
   2   7   9        0.52        0.52      0.26 o
   3   7   9        4.67        4.23      0.40 o
   4   7   9        1.50        0.77      0.30 o
   5   7   9        0.81        0.87      0.30 o
   6   7   9        0.01        0.45      0.30 o
   7   7   9        1.28        1.47      0.42 o
   0   8   9       12.22       12.75      1.23 o
   1   8   9        1.79        1.90      0.67 o
   2   8   9       28.34       30.64      1.90 o
   3   8   9        7.56        6.95      0.63 o
   4   8   9        4.33        4.22      0.45 o
   5   8   9        0.01       -0.15      0.26 o
   6   8   9        4.43        2.88      0.73 o
   7   8   9        0.15        0.48      0.32 o
   2   9   9        2.08        2.36      0.55 o
   3   9   9       20.49       24.19      1.30 o
   4   9   9       33.84       42.49      2.68 o
   5   9   9       10.20       10.45      0.94 o
  -3  -7  10        1.07        0.89      0.47 o
  -2  -7  10       18.79       18.31      0.90 o
  -1  -7  10       13.55       15.18      0.82 o
  -5  -6  10       23.16       30.98      1.54 o
  -4  -6  10       20.12       20.71      1.19 o
  -3  -6  10        2.32        3.99      0.60 o
  -2  -6  10        2.56        3.50      0.48 o
  -1  -6  10        2.38        2.29      0.41 o
   0  -6  10        2.84        1.33      0.36 o
   1  -6  10        4.14        4.60      0.42 o
   2  -6  10        2.07        1.65      0.38 o
  -6  -5  10        0.50        1.73      0.55 o
  -5  -5  10        0.00       -0.34      0.50 o
  -4  -5  10        9.85       11.03      0.67 o
  -3  -5  10       45.52       48.44      1.63 o
  -2  -5  10      204.02      200.34      4.73 o
  -1  -5  10        4.65        5.84      0.42 o
   0  -5  10       23.74       25.17      0.88 o
   1  -5  10       10.98        9.09      0.54 o
   2  -5  10        2.02        4.61      0.39 o
   3  -5  10        0.71       -0.22      0.22 o
  -6  -4  10       21.70       26.54      1.11 o
  -5  -4  10        0.14       -0.11      0.40 o
  -4  -4  10        7.08        7.68      0.71 o
  -3  -4  10       12.34       13.12      0.70 o
  -2  -4  10       79.34       78.54      2.04 o
  -1  -4  10       68.70       72.94      1.70 o
   0  -4  10       70.00       62.46      1.65 o
   1  -4  10       72.78       73.77      1.93 o
   2  -4  10        1.63        2.53      0.32 o
   3  -4  10        1.68        1.86      0.31 o
   4  -4  10        1.21        2.40      0.45 o
  -6  -3  10       18.37       17.91      0.88 o
  -5  -3  10       44.81       45.96      1.57 o
  -4  -3  10        7.19        5.72      0.48 o
  -3  -3  10        0.48        0.56      0.26 o
  -2  -3  10       82.06       80.37      2.05 o
  -1  -3  10      307.93      303.35      6.21 o
   0  -3  10       13.10       12.54      0.49 o
   1  -3  10        2.02        2.19      0.28 o
   2  -3  10        7.83        8.12      0.50 o
   3  -3  10       52.03       47.81      1.35 o
   4  -3  10        0.93        2.67      0.33 o
   5  -3  10        3.57        3.84      0.35 o
  -7  -2  10       21.74       24.35      1.25 o
  -6  -2  10       20.49       20.26      0.94 o
  -5  -2  10       30.11       25.28      1.06 o
  -4  -2  10       32.44       30.30      1.90 o
  -3  -2  10       29.86       24.97      0.84 o
  -2  -2  10        0.83        0.88      0.19 o
  -1  -2  10       43.70       42.92      1.07 o
   0  -2  10       99.75      102.25      2.23 o
   1  -2  10        8.25        8.35      0.39 o
   2  -2  10        1.58        2.23      0.27 o
   3  -2  10       30.42       33.90      0.91 o
   4  -2  10       53.38       47.34      1.20 o
   5  -2  10        0.01        0.35      0.22 o
   6  -2  10        3.71        2.80      0.39 o
  -6  -1  10        0.00        0.39      0.38 o
  -5  -1  10       71.41       70.87      3.34 o
  -4  -1  10       65.91       59.26      1.98 o
  -3  -1  10       80.76       88.17      2.62 o
  -2  -1  10        0.00        0.13      0.23 o
  -1  -1  10      578.21      558.82     10.14 o
   0  -1  10      396.28      375.51      6.89 o
   1  -1  10     1777.13     1722.30     30.96 o
   2  -1  10       17.11       15.99      0.50 o
   3  -1  10      266.97      262.27      4.89 o
   4  -1  10      107.61       93.70      2.07 o
   5  -1  10        5.07        5.50      0.40 o
   6  -1  10       11.94       10.49      0.49 o
  -6   0  10       14.23       14.10      0.93 o
  -5   0  10       17.84       20.33      0.92 o
  -4   0  10        1.84        1.47      0.33 o
  -3   0  10       91.52       93.14      2.75 o
  -2   0  10        0.12        0.10      0.19 o
  -1   0  10      239.38      227.46      4.22 o
   0   0  10        0.01       -0.15      0.15 o
   1   0  10     1029.44      992.57     19.71 o
   2   0  10       19.34       21.24      0.65 o
   3   0  10      395.28      391.88      7.20 o
   4   0  10        7.39        8.60      0.37 o
   5   0  10       17.32       19.49      0.63 o
   6   0  10       34.87       37.70      1.00 o
   7   0  10       14.47       15.63      0.65 o
  -6   1  10        0.00       -0.24      0.26 o
  -5   1  10        0.43        0.04      0.26 o
  -4   1  10        2.46        1.64      0.33 o
  -3   1  10       10.43        9.54      0.57 o
  -2   1  10       84.84       69.82      2.10 o
  -1   1  10        1.88        1.49      0.18 o
   0   1  10        1.19        0.90      0.17 o
   1   1  10       17.09       15.88      0.52 o
   2   1  10      463.63      437.25      8.80 o
   3   1  10      277.96      273.52      5.59 o
   4   1  10        0.10        0.19      0.17 o
   5   1  10       84.53       86.62      2.15 o
   6   1  10        3.18        2.31      0.26 o
   7   1  10        0.54        1.06      0.24 o
  -5   2  10        3.80        4.03      0.63 o
  -4   2  10        3.01        2.11      0.36 o
  -3   2  10        4.48        4.40      0.43 o
  -2   2  10        0.10        0.04      0.23 o
  -1   2  10       27.46       25.98      0.63 o
   0   2  10       16.71       13.74      0.41 o
   1   2  10       20.65       22.53      0.58 o
   2   2  10       23.84       22.66      0.60 o
   3   2  10       64.80       59.80      1.40 o
   4   2  10       18.18       16.72      0.49 o
   5   2  10        0.40       -0.12      0.17 o
   6   2  10        0.09        0.18      0.20 o
   7   2  10       13.57       14.44      0.61 o
   8   2  10        7.21        7.01      0.40 o
  -5   3  10        0.29       -0.29      0.31 o
  -4   3  10       20.39       19.93      0.90 o
  -3   3  10       34.74       31.44      1.31 o
  -2   3  10       87.07       89.19      2.62 o
  -1   3  10        0.01        0.03      0.18 o
   0   3  10       34.64       34.76      1.00 o
   1   3  10       12.69       12.20      0.39 o
   2   3  10       67.20       58.32      1.23 o
   3   3  10      108.21      108.24      2.36 o
   4   3  10      320.36      302.58      5.70 o
   5   3  10       76.43       70.73      1.81 o
   6   3  10       20.00       21.31      0.75 o
   7   3  10       10.14        9.16      0.49 o
   8   3  10        0.16        0.09      0.24 o
  -4   4  10        0.06       -0.17      0.33 o
  -3   4  10        1.16        2.09      0.36 o
  -2   4  10       12.57        9.32      0.84 o
  -1   4  10        0.05        0.11      0.23 o
   0   4  10       18.34       19.41      0.59 o
   1   4  10        3.84        3.03      0.24 o
   2   4  10       18.65       19.50      0.63 o
   3   4  10       18.82       16.89      0.79 o
   4   4  10      253.04      254.64      5.79 o
   5   4  10        0.11        0.15      0.20 o
   6   4  10       81.34       83.86      2.12 o
   7   4  10        0.53        0.15      0.23 o
   8   4  10        3.87        3.60      0.47 o
  -3   5  10        0.11       -0.28      0.40 o
  -2   5  10        0.00       -0.14      0.35 o
  -1   5  10        0.01        0.00      0.23 o
   0   5  10        3.80        3.52      0.49 o
   1   5  10       51.23       49.99      1.22 o
   2   5  10        3.46        4.29      0.33 o
   3   5  10       21.89       21.65      1.03 o
   4   5  10        0.52        0.67      0.26 o
   5   5  10        5.77        4.98      0.43 o
   6   5  10       89.01       91.24      2.65 o
   7   5  10       10.50       10.91      0.61 o
   8   5  10        2.76        3.55      0.61 o
  -3   6  10        0.15       -0.67      0.67 o
  -2   6  10        0.63        0.11      0.45 o
  -1   6  10        3.63        3.96      0.61 o
   0   6  10        0.61        0.60      0.35 o
   1   6  10        3.46        4.47      0.41 o
   2   6  10       15.15       15.53      0.63 o
   3   6  10       19.58       19.07      0.71 o
   4   6  10       23.24       23.91      0.92 o
   5   6  10        0.02        0.15      0.26 o
   6   6  10        4.13        3.79      0.43 o
   7   6  10        1.86        1.41      0.33 o
   0   7  10       23.81       28.86      2.46 o
   1   7  10        0.34        0.25      0.35 o
   2   7  10       26.03       27.15      1.34 o
   3   7  10        4.45        4.36      0.55 o
   4   7  10       31.11       34.09      1.20 o
   5   7  10        0.17        0.31      0.28 o
   6   7  10       17.13       19.47      0.90 o
   7   7  10       10.84        9.90      0.64 o
   0   8  10        0.14       -0.22      0.56 o
   1   8  10       46.76       50.14      2.09 o
   2   8  10        2.13        2.41      1.29 o
   3   8  10       17.83       20.01      1.57 o
   4   8  10        0.00       -0.26      0.26 o
   5   8  10        2.49        1.41      0.36 o
   6   8  10        2.84        2.56      0.55 o
  -4  -6  11        3.75        2.15      0.43 o
  -3  -6  11        0.64       -0.29      0.56 o
  -2  -6  11        0.00       -0.11      0.32 o
  -1  -6  11       26.47       30.77      1.20 o
   0  -6  11        8.95       10.37      0.84 o
  -5  -5  11       15.23       12.89      1.34 o
  -4  -5  11        8.48       10.45      1.06 o
  -3  -5  11       62.91       61.12      3.75 o
  -2  -5  11        1.48        2.09      0.34 o
  -1  -5  11       25.40       23.81      0.99 o
   0  -5  11       25.11       24.72      0.89 o
   1  -5  11       11.33        9.71      0.54 o
   2  -5  11        3.18        2.02      0.33 o
  -6  -4  11        3.22        1.84      0.55 o
  -5  -4  11        1.78        1.88      0.67 o
  -4  -4  11        0.08        0.06      0.50 o
  -3  -4  11      127.82      131.07      3.76 o
  -2  -4  11        0.94        1.65      0.30 o
  -1  -4  11       85.03       81.85      1.91 o
   0  -4  11        0.20        0.37      0.25 o
   1  -4  11        6.34        6.85      0.45 o
   2  -4  11        2.94        3.38      0.35 o
   3  -4  11        2.42        2.00      0.34 o
   4  -4  11        4.79        5.81      0.51 o
  -6  -3  11        6.75        8.30      0.83 o
  -5  -3  11        0.16       -0.17      0.84 o
  -4  -3  11        0.02       -0.35      0.35 o
  -3  -3  11       17.57       18.74      0.83 o
  -2  -3  11        4.91        4.81      0.45 o
  -1  -3  11      229.82      220.57      4.61 o
   0  -3  11       79.55       78.57      1.81 o
   1  -3  11       46.30       44.80      1.14 o
   2  -3  11        0.72        0.66      0.25 o
   3  -3  11        2.75        4.43      0.39 o
   4  -3  11        1.32        2.09      0.36 o
   5  -3  11        0.00       -0.17      0.40 o
  -6  -2  11        0.55        0.21      0.32 o
  -5  -2  11        0.46        0.44      0.66 o
  -4  -2  11        2.72        2.23      0.51 o
  -3  -2  11        1.01        0.63      0.35 o
  -2  -2  11        8.15        7.84      0.49 o
  -1  -2  11       21.77       22.28      0.67 o
   0  -2  11        1.10        0.82      0.23 o
   1  -2  11        0.26        0.21      0.15 o
   2  -2  11       12.07       11.92      0.45 o
   3  -2  11        0.26       -0.07      0.18 o
   4  -2  11        0.77        0.38      0.22 o
   5  -2  11        1.21        1.47      0.28 o
  -6  -1  11       16.37       18.36      0.94 o
  -5  -1  11       25.45       26.91      1.17 o
  -4  -1  11        4.10        4.27      0.43 o
  -3  -1  11      235.34      215.21      7.38 o
  -2  -1  11      107.67       99.60      2.87 o
  -1  -1  11       60.56       57.27      1.23 o
   0  -1  11      362.91      361.24      6.66 o
   1  -1  11      135.89      134.72      2.62 o
   2  -1  11       44.03       44.62      1.02 o
   3  -1  11        4.54        5.26      0.52 o
   4  -1  11        6.29        5.24      0.34 o
   5  -1  11       12.86       11.83      0.50 o
   6  -1  11        2.22        1.35      0.27 o
  -6   0  11        0.58        1.31      0.45 o
  -5   0  11        0.62        0.09      0.37 o
  -4   0  11        0.45        0.64      0.43 o
  -3   0  11        2.86        5.50      0.63 o
  -2   0  11        1.54        0.56      0.40 o
  -1   0  11      111.02      109.77      2.15 o
   0   0  11       12.61       12.18      0.43 o
   1   0  11      170.54      164.19      3.15 o
   2   0  11        1.05        1.60      0.22 o
   3   0  11       93.59       97.25      1.96 o
   4   0  11       40.77       36.56      0.89 o
   5   0  11       46.46       57.14      1.38 o
   6   0  11       53.19       46.69      1.21 o
  -5   1  11        6.40        7.83      0.59 o
  -4   1  11        0.07       -0.01      0.26 o
  -3   1  11        2.11        1.84      0.47 o
  -2   1  11       48.66       37.58      2.12 o
  -1   1  11        5.18        2.41      0.23 o
   0   1  11       26.02       23.37      0.67 o
   1   1  11       21.56       21.27      0.65 o
   2   1  11      538.27      519.49     10.43 o
   3   1  11      258.77      248.07      5.11 o
   4   1  11        0.40        0.81      0.20 o
   5   1  11        5.19        3.53      0.32 o
   6   1  11       16.54       14.31      0.54 o
   7   1  11        8.97       10.68      0.51 o
  -5   2  11        0.74        1.50      0.38 o
  -4   2  11        0.34        0.51      0.33 o
  -3   2  11        0.11        0.14      0.35 o
  -2   2  11        1.57        2.37      1.17 o
  -1   2  11       21.49       22.15      0.87 o
   0   2  11       38.60       32.52      0.76 o
   1   2  11       15.98       17.27      0.49 o
   2   2  11       39.55       37.59      0.88 o
   3   2  11       92.16       93.44      1.89 o
   4   2  11        0.04        0.09      0.16 o
   5   2  11        8.24        7.52      0.39 o
   6   2  11        9.39        9.49      0.48 o
   7   2  11        7.75       10.00      1.11 o
  -4   3  11       24.01       25.03      1.05 o
  -3   3  11        1.73        2.40      0.51 o
  -2   3  11       35.56       32.25      1.54 o
  -1   3  11        7.70        5.55      0.55 o
   0   3  11      299.44      254.96      5.89 o
   1   3  11        9.35        6.98      0.44 o
   2   3  11       54.12       46.57      1.03 o
   3   3  11       80.97       73.76      1.54 o
   4   3  11       72.47       74.74      1.56 o
   5   3  11       55.41       57.53      1.53 o
   6   3  11        6.78        5.47      0.63 o
   7   3  11        7.90        8.09      0.75 o
  -4   4  11        0.04        0.00      0.67 o
  -3   4  11        0.22        0.45      0.40 o
  -2   4  11       22.74       21.33      1.14 o
  -1   4  11        7.33        7.71      0.67 o
   0   4  11       54.03       48.93      1.96 o
   1   4  11        3.04        5.07      0.31 o
   2   4  11      193.35      174.31      3.65 o
   3   4  11        1.93        1.68      0.24 o
   4   4  11       47.59       44.46      1.16 o
   5   4  11       10.98       11.40      0.54 o
   6   4  11        4.05        3.99      0.60 o
   7   4  11        0.00        0.19      0.22 o
  -3   5  11        0.50        0.61      0.50 o
  -2   5  11        0.85        0.81      0.43 o
  -1   5  11       15.87       15.60      0.99 o
   0   5  11        5.80        6.73      0.49 o
   1   5  11        5.65        5.19      0.36 o
   2   5  11       16.60       14.02      0.58 o
   3   5  11        2.99        3.37      0.35 o
   4   5  11       27.98       27.26      1.01 o
   5   5  11       35.57       38.44      1.33 o
   6   5  11       31.84       34.00      1.50 o
   7   5  11       35.28       36.08      1.71 o
  -2   6  11        0.75        0.34      0.47 o
  -1   6  11        6.79        7.49      1.01 o
   0   6  11        5.77        5.96      0.62 o
   1   6  11        0.84        0.89      0.56 o
   2   6  11        5.35        6.53      0.41 o
   3   6  11        1.10        0.93      0.26 o
   4   6  11        0.62        0.97      0.30 o
   5   6  11        0.22       -0.15      0.35 o
   6   6  11       14.63       16.48      0.79 o
   7   6  11        0.48        0.37      0.41 o
   0   7  11        0.04        0.00      0.40 o
   1   7  11        0.10        0.50      0.40 o
   2   7  11       16.08       14.68      0.73 o
   3   7  11       14.51       13.43      0.73 o
   4   7  11        2.20        1.91      0.53 o
   5   7  11        5.71        5.42      0.49 o
   6   7  11        2.37        2.37      0.39 o
   1   8  11        0.90        1.40      0.47 o
   2   8  11        1.11        1.68      0.67 o
   3   8  11        0.19       -0.19      0.35 o
   4   8  11        2.97        4.08      0.47 o
   5   8  11        7.77        9.08      0.89 o
  -4  -5  12        0.77        1.84      0.55 o
  -3  -5  12        3.92        3.92      0.49 o
  -2  -5  12        0.25       -0.32      0.32 o
  -1  -5  12        0.65        1.79      0.39 o
   0  -5  12        5.55        5.72      0.45 o
   1  -5  12        0.14        0.24      0.27 o
  -5  -4  12        3.70        5.17      0.78 o
  -4  -4  12        1.20        0.84      0.43 o
  -3  -4  12        0.25       -0.32      0.32 o
  -2  -4  12        1.89        1.57      0.39 o
  -1  -4  12        3.34        3.89      0.39 o
   0  -4  12        0.04        0.42      0.31 o
   1  -4  12       18.47       20.57      1.07 o
   2  -4  12        0.33        0.54      0.26 o
   3  -4  12        4.43        4.60      0.49 o
  -5  -3  12        3.58        4.21      0.63 o
  -4  -3  12        3.66        3.13      0.55 o
  -3  -3  12        0.02       -0.24      0.35 o
  -2  -3  12       27.51       26.88      1.09 o
  -1  -3  12        2.68        2.49      0.30 o
   0  -3  12       49.40       53.92      1.34 o
   1  -3  12       24.31       25.28      0.87 o
   2  -3  12       34.06       35.95      1.12 o
   3  -3  12       10.64        7.37      0.49 o
   4  -3  12        1.65        2.34      0.35 o
  -5  -2  12        3.97        3.86      0.63 o
  -4  -2  12       16.47       10.65      0.83 o
  -3  -2  12        0.44        0.34      0.40 o
  -2  -2  12        2.48        2.19      0.36 o
  -1  -2  12       54.27       52.89      1.30 o
   0  -2  12        1.48        1.38      0.24 o
   1  -2  12       16.57       15.71      0.59 o
   2  -2  12        4.09        5.70      0.33 o
   3  -2  12        2.32        2.62      0.29 o
   4  -2  12        4.71        7.39      0.42 o
   5  -2  12        0.06       -0.22      0.23 o
  -5  -1  12        3.72        6.52      0.75 o
  -4  -1  12       54.82       52.99      2.29 o
  -3  -1  12        0.07        0.39      0.40 o
  -2  -1  12       71.69       70.61      2.76 o
  -1  -1  12       13.40       12.72      0.45 o
   0  -1  12       99.91      101.75      2.05 o
   1  -1  12      111.66      106.07      2.13 o
   2  -1  12       24.04       21.48      0.62 o
   3  -1  12       23.24       23.73      0.68 o
   4  -1  12        0.57        0.67      0.24 o
   5  -1  12        2.35        2.72      0.31 o
  -5   0  12        0.12       -0.04      0.45 o
  -4   0  12       21.97       23.83      1.34 o
  -3   0  12       12.06        9.68      0.79 o
  -2   0  12      112.89      103.90      3.79 o
  -1   0  12       20.30       20.20      0.72 o
   0   0  12       62.36       60.86      1.29 o
   1   0  12       13.81       13.92      0.48 o
   2   0  12       61.58       61.84      1.47 o
   3   0  12        6.74        7.09      0.35 o
   4   0  12       18.04       18.63      0.59 o
   5   0  12        5.39        5.48      0.37 o
   6   0  12        0.91        1.17      0.26 o
  -5   1  12        3.38        3.80      1.01 o
  -4   1  12        0.38        0.11      0.47 o
  -3   1  12       14.36       15.29      0.99 o
  -2   1  12       15.33       12.64      0.87 o
  -1   1  12       89.97       83.43      3.16 o
   0   1  12        6.66        5.39      0.32 o
   1   1  12        0.19        0.07      0.17 o
   2   1  12        6.81        6.76      0.36 o
   3   1  12       77.06       71.56      1.67 o
   4   1  12        1.88        2.17      0.24 o
   5   1  12        0.00        0.02      0.18 o
   6   1  12        2.50        3.46      0.29 o
  -4   2  12        7.34        8.27      1.12 o
  -3   2  12        6.89        5.56      0.63 o
  -2   2  12        0.76        0.89      0.40 o
  -1   2  12       15.20       10.33      0.79 o
   0   2  12       15.33       10.65      0.39 o
   1   2  12       16.44       17.53      0.52 o
   2   2  12       40.55       36.92      0.88 o
   3   2  12       33.03       34.61      0.85 o
   4   2  12       14.33       14.61      0.49 o
   5   2  12        2.55        2.45      0.29 o
   6   2  12        4.17        2.84      0.34 o
   7   2  12        0.04        0.30      0.26 o
  -4   3  12        1.48        1.17      0.55 o
  -3   3  12        4.31        3.91      0.63 o
  -2   3  12        1.05        0.87      0.84 o
  -1   3  12       17.54       15.21      0.95 o
   0   3  12        1.81        0.75      0.21 o
   1   3  12       11.79        9.51      0.38 o
   2   3  12       58.98       58.11      1.30 o
   3   3  12       46.11       39.56      0.94 o
   4   3  12      167.69      161.00      3.44 o
   5   3  12      108.19       98.14      2.46 o
   6   3  12        0.60        0.73      0.26 o
   7   3  12       10.29        9.91      0.56 o
  -3   4  12       25.47       30.02      1.54 o
  -2   4  12        0.45        0.56      0.43 o
  -1   4  12       15.80       16.63      1.03 o
   0   4  12       22.87       18.19      0.81 o
   1   4  12       62.12       54.28      1.32 o
   2   4  12        0.16       -0.01      0.20 o
   3   4  12       58.83       55.92      1.37 o
   4   4  12       10.54       11.28      0.51 o
   5   4  12       35.00       35.87      1.13 o
   6   4  12        4.83        6.28      0.44 o
   7   4  12        2.41        2.16      0.34 o
  -2   5  12        8.75       11.83      0.91 o
  -1   5  12        5.28        4.55      0.73 o
   0   5  12       12.57       15.90      0.91 o
   1   5  12       22.31       19.06      1.73 o
   2   5  12       44.89       47.57      1.35 o
   3   5  12        0.03        0.11      0.22 o
   4   5  12        0.17        0.05      0.22 o
   5   5  12        7.19        5.95      0.49 o
   6   5  12       38.24       36.39      1.31 o
   7   5  12       28.30       29.81      1.18 o
  -1   6  12        4.45        3.35      0.89 o
   0   6  12       24.42       27.62      2.12 o
   1   6  12        4.40        5.79      0.59 o
   2   6  12       15.99       20.19      0.78 o
   3   6  12        0.80        0.62      0.32 o
   4   6  12       38.56       47.67      1.59 o
   5   6  12       17.54       17.35      1.07 o
   6   6  12       12.28       14.53      0.75 o
   0   7  12        0.04       -0.56      0.56 o
   1   7  12        0.00       -0.19      0.35 o
   2   7  12        0.94        1.31      0.43 o
   3   7  12        6.16        6.15      0.52 o
   4   7  12       21.66       23.35      0.99 o
   5   7  12        0.28        0.41      0.34 o
  -3  -4  13        1.95        3.50      0.55 o
  -2  -4  13        0.24       -0.25      0.30 o
  -1  -4  13        1.19        1.18      0.30 o
   0  -4  13        9.46       12.75      0.71 o
   1  -4  13       13.25       14.15      0.68 o
  -4  -3  13        4.81        5.69      0.70 o
  -3  -3  13       23.22       23.80      1.30 o
  -2  -3  13        2.98        3.10      0.43 o
  -1  -3  13       42.99       45.25      1.59 o
   0  -3  13       12.12       14.73      0.58 o
   1  -3  13        0.08        0.41      0.26 o
   2  -3  13        1.53        1.14      0.32 o
   3  -3  13        0.07        0.19      0.30 o
  -4  -2  13        0.88        0.84      0.47 o
  -3  -2  13       14.31       16.62      1.07 o
  -2  -2  13        0.01        0.22      0.40 o
  -1  -2  13       14.47       17.76      0.83 o
   0  -2  13        8.18        8.15      0.44 o
   1  -2  13       74.66       82.12      1.91 o
   2  -2  13        3.19        3.58      0.36 o
   3  -2  13       27.78       30.26      1.03 o
   4  -2  13        0.00        0.88      0.29 o
  -4  -1  13        2.95        2.80      0.55 o
  -3  -1  13        3.32        5.31      0.63 o
  -2  -1  13       15.14       14.05      0.95 o
  -1  -1  13       18.57       19.15      0.86 o
   0  -1  13       18.92       19.69      0.60 o
   1  -1  13       36.23       38.07      0.93 o
   2  -1  13       59.10       63.67      1.40 o
   3  -1  13        0.05        0.14      0.19 o
   4  -1  13       16.12       14.82      0.61 o
   5  -1  13        0.11        0.13      0.22 o
  -4   0  13        1.45        2.07      0.55 o
  -3   0  13        1.95        1.01      0.47 o
  -2   0  13        0.19        0.85      0.45 o
  -1   0  13        0.78        0.31      0.35 o
   0   0  13        4.01        4.28      0.28 o
   1   0  13       17.25       17.07      0.54 o
   2   0  13        1.02        1.07      0.22 o
   3   0  13        3.73        3.83      0.30 o
   4   0  13        5.16        5.84      0.36 o
   5   0  13        0.02       -0.20      0.21 o
  -4   1  13        2.51        2.02      0.55 o
  -3   1  13        2.77        3.24      0.55 o
  -2   1  13        2.59        2.18      0.47 o
  -1   1  13        1.98        2.11      0.51 o
   0   1  13        9.66        7.73      0.38 o
   1   1  13       18.61       17.36      0.60 o
   2   1  13       27.23       26.57      0.79 o
   3   1  13       25.22       24.90      0.85 o
   4   1  13        3.49        5.02      0.35 o
   5   1  13        4.66        5.27      0.35 o
   6   1  13        6.15        6.40      0.42 o
  -4   2  13       15.69       21.69      1.90 o
  -3   2  13        1.54        1.34      0.55 o
  -2   2  13       12.92       11.71      0.87 o
  -1   2  13        1.47        0.84      0.40 o
   0   2  13       32.67       28.97      0.83 o
   1   2  13        4.19        3.31      0.30 o
   2   2  13       10.75       10.76      0.42 o
   3   2  13        1.08        1.58      0.23 o
   4   2  13       15.39       14.93      0.51 o
   5   2  13        0.12        0.23      0.22 o
   6   2  13        0.90        0.95      0.28 o
  -3   3  13        7.00        5.37      0.71 o
  -2   3  13        6.54        7.06      0.89 o
  -1   3  13       55.27       53.46      2.24 o
   0   3  13       19.88       17.53      0.79 o
   1   3  13       67.21       65.79      1.42 o
   2   3  13       16.76       16.55      0.54 o
   3   3  13        2.57        2.42      0.27 o
   4   3  13        2.44        3.59      0.32 o
   5   3  13        4.07        3.62      0.35 o
   6   3  13        1.03        1.48      0.28 o
  -2   4  13       10.79       12.16      0.95 o
  -1   4  13        0.39       -0.43      0.61 o
   0   4  13        2.92        2.71      0.51 o
   1   4  13        2.15        2.46      0.30 o
   2   4  13       19.82       14.85      0.64 o
   3   4  13       29.12       28.51      0.86 o
   4   4  13       47.97       41.96      1.13 o
   5   4  13       11.60       11.20      0.57 o
   6   4  13        8.77        7.75      0.50 o
  -1   5  13        2.16        3.51      0.67 o
   0   5  13        0.72        0.67      0.56 o
   1   5  13        0.56        0.86      0.35 o
   2   5  13        0.72        0.16      0.23 o
   3   5  13        0.60        0.39      0.23 o
   4   5  13       25.43       30.52      1.03 o
   5   5  13        5.99        5.80      0.51 o
   6   5  13       14.05       15.59      0.82 o
   0   6  13        2.30        2.35      0.78 o
   1   6  13        9.38       12.86      1.90 o
   2   6  13       18.23       19.93      1.13 o
   3   6  13       16.34       15.87      0.69 o
   4   6  13        0.26       -0.09      0.30 o
   5   6  13       17.65       18.69      1.11 o
   2   7  13        0.86        0.40      0.56 o
   3   7  13        5.37        4.61      1.01 o
  -2  -3  14       10.53       11.12      0.95 o
  -1  -3  14        0.00       -0.19      0.32 o
   0  -3  14        0.02       -0.14      0.26 o
   1  -3  14        7.85        7.95      0.54 o
  -3  -2  14        3.60        5.81      0.71 o
  -2  -2  14        0.02        0.73      0.47 o
  -1  -2  14       35.84       42.71      1.55 o
   0  -2  14       18.51       18.75      0.69 o
   1  -2  14        9.40       11.07      0.52 o
   2  -2  14        1.22        2.85      0.37 o
   3  -2  14       29.08       37.57      1.22 o
  -3  -1  14        1.01        0.39      0.47 o
  -2  -1  14       18.00       19.07      1.51 o
  -1  -1  14        0.67        0.25      0.45 o
   0  -1  14       16.16       16.88      0.57 o
   1  -1  14        0.10        0.57      0.22 o
   2  -1  14        0.00       -0.07      0.19 o
   3  -1  14       21.46       26.82      0.77 o
   4  -1  14        0.00        0.07      0.24 o
  -3   0  14        3.03        2.45      0.95 o
  -2   0  14        1.55        1.96      0.51 o
  -1   0  14       15.41       17.27      1.07 o
   0   0  14        0.37        0.06      0.21 o
   1   0  14        0.41        0.36      0.20 o
   2   0  14       19.99       21.52      0.67 o
   3   0  14       31.88       33.00      0.87 o
   4   0  14        2.59        3.00      0.29 o
  -3   1  14        2.82        3.58      0.67 o
  -2   1  14        1.14        1.17      0.47 o
  -1   1  14       12.02       13.71      0.99 o
   0   1  14        7.37        7.23      0.54 o
   1   1  14       39.24       42.36      1.01 o
   2   1  14        2.90        2.74      0.27 o
   3   1  14       24.95       27.40      0.77 o
   4   1  14       17.98       18.51      0.61 o
   5   1  14        0.13        0.48      0.24 o
  -3   2  14        0.55        0.34      0.47 o
  -2   2  14        1.34        2.52      0.55 o
  -1   2  14        0.34       -0.06      0.40 o
   0   2  14        2.75        4.14      0.59 o
   1   2  14        1.02        0.96      0.20 o
   2   2  14       10.18       11.02      0.45 o
   3   2  14        9.17        8.31      0.39 o
   4   2  14        4.24        4.68      0.35 o
   5   2  14        7.14        8.24      0.50 o
  -2   3  14        0.08       -0.04      0.45 o
  -1   3  14       12.60       13.80      1.57 o
   0   3  14        2.77        3.24      0.73 o
   1   3  14        4.88        5.37      0.36 o
   2   3  14        0.27        0.82      0.20 o
   3   3  14       14.79       14.89      0.59 o
   4   3  14        0.62        0.17      0.24 o
   5   3  14        6.81        6.14      0.61 o
  -1   4  14        1.82        1.11      0.51 o
   0   4  14        6.42        7.57      1.06 o
   1   4  14        4.72        3.00      0.51 o
   2   4  14        1.56        2.06      0.30 o
   3   4  14        0.37        0.38      0.22 o
   4   4  14        1.13        0.78      0.30 o
   5   4  14        3.19        4.31      0.43 o
   0   5  14        4.48        4.70      1.01 o
   1   5  14       17.05       17.56      1.05 o
   2   5  14        9.32        8.93      0.62 o
   3   5  14        7.56        7.94      0.52 o
   4   5  14        1.86        3.24      0.37 o
   5   5  14        6.65        6.43      0.73 o
   2   6  14        2.38        2.77      0.51 o
   3   6  14        7.70        8.46      0.74 o
  -1  -2  15        5.89        8.05      1.23 o
   0  -2  15       29.95       30.62      1.54 o
   1  -2  15        0.04        0.36      0.43 o
  -2  -1  15        0.82        1.01      0.78 o
  -1  -1  15        2.37        4.40      0.67 o
   0  -1  15        8.17        9.55      0.66 o
   1  -1  15        0.10        0.07      0.22 o
   2  -1  15        5.82        6.56      0.39 o
  -2   0  15        0.68        1.03      0.51 o
  -1   0  15        4.28        5.37      0.67 o
   0   0  15       15.06       22.08      1.26 o
   1   0  15       36.24       43.94      1.08 o
   2   0  15        0.23       -0.21      0.21 o
   3   0  15        2.64        3.57      0.32 o
  -2   1  15        1.07        0.38      0.78 o
  -1   1  15        2.60        4.56      0.73 o
   0   1  15        5.26        5.31      0.67 o
   1   1  15        1.88        2.82      0.28 o
   2   1  15        0.20       -0.07      0.21 o
   3   1  15       17.72       22.35      0.68 o
   4   1  15        0.11        0.22      0.56 o
  -1   2  15        3.80        2.12      0.55 o
   0   2  15        3.93        5.58      0.67 o
   1   2  15       15.53       17.58      0.64 o
   2   2  15        7.87       11.55      0.48 o
   3   2  15        1.37        1.57      0.26 o
   4   2  15        0.60        0.22      0.24 o
  -1   3  15        2.02        1.90      0.51 o
   0   3  15        0.91        0.61      0.73 o
   1   3  15       22.51       20.21      0.98 o
   2   3  15        3.97        5.04      0.37 o
   3   3  15       45.62       50.72      1.33 o
   4   3  15       12.36       14.01      0.60 o
   1   4  15        2.35        2.01      0.78 o
   2   4  15        6.32        9.34      0.64 o
   3   4  15        4.86        5.59      0.41 o
 
